# Supplementary material for: Quantitative-enhancer-FACS-seq (QeFS) reveals epistatic interactions among motifs within transcriptional enhancers in developing Drosophila tissue
Source: Genome Biol. 2021 Dec 20;22:348. doi: 10.1186/s13059-021-02574-x (PMC8686523; doi:10.1186/s13059-021-02574-x)
Supplement: Supplementary file 3 — Additional file 3: Table S3. Sequences of tested elements. [file 13059_2021_2574_MOESM3_ESM.xls]

## Sheet: barcoded.sequences
Supplemental Table S3. Sequences of tested elements
name	barcoded sequence
Act57B_Mef2_Mut	GACGGTGGGCTAGCCCACCGTAACGAACCGACCCAAAAAGTATCCAAACCGAACCGAAACATATAGCAAATATAGCAGATATAGCAGATATAGCCGATATGGCCGATATAGTGGGAGAACAGGAGAGAGAGAGAGAGCGACTCGCTGAGAATGAGCAAACGAGTGTGAGTGTGCTGGAGGCGCCTCCTTGCCTTATACGGCACTTTTTGAGACTGCAAACGATCGTGAGCAGGCAGCCGATCGTGCCCGATCCCAACCGATACGATCTCCACGCTCGATCACGCCGAACTATACTGCGCTATATGCTATATGGTATTCCTATACGTATAGCATGCCATACCATATTGTGCCTCTCGCTCGTGCGCCTTATGTTTTCCAAAGAGCCCCCTATGCTGAAGG…
Act57B_Mef2_WT	TGCTTTGGGCTAGCCCACCGTAACGAACCGACCCAAAAAGTATCCAAACCGAACCGAAACATATAGCAAATATAGCAGATATAGCAGATATAGCCGATATGGCCGATATAGTGGGAGAACAGGAGAGAGAGAGAGAGCGACTCGCTGAGAATGAGCAAACGAGTGTGAGTGTGCTGGAGGCGCCTCCTTGCCTTATACGGCACTTTTTGAGACTGCAAACGATCGTGAGCAGGCAGCCGATCGTGCCCGATCCCAACCGATACGATCTCCACGCTCGATCACGCCGAACTATACTGCGCTATATGCTATATGGTATTCCTATACGTATAGCATGCCATACCATATTGTGCCTCTCGCTCGTGCGCCTTATGTTTTCCAAAGAGCCCCCTATGCTGAAGG…
BTub60D_bap_Mut	CGATTGGGGCTAGCGCCCCTCTCCGCTGGGCCGTAAATAAACAAAGAAATGCAGACGCCATGGGTAGCTCCACTGCTCCTTCTCCTCGCAGTCAGATCCCCATCCCCATCTGCAACCCCATCCCCATCCCCAGTTCCCAGTGCCTTTGTTTATAGTCGCACACGTCAGATATCAGTGCCAAAGGGAAACAACTCAGACTGCAGACATCGCTAACATTTTTATTATTTCCCCTATTCCTCGCCGGAGAATCTCGGTGACTGTTGCCAAGCCAGCCGCCCCAATCG
BTub60D_binI_binII_bap_Mut	GTCGCAGGGCTAGCGCCCCTCTCCGCTGGGCCGTAAAAGCTTAAAGAAATGCAGACGCCATGGGTAGCTCCACTGCTCCTTCTCCTCGCAGTCAGATCCCCATCCCCATCTGCAACCCCATCCCCATCCCCAGTTCCCAGTGCCTTGTCGACTAGTCGCACACGTCAGATATCAGTGCCAAAGGGAAACAACTCAGACTGCAGACATCGCTAACATTTTTATTATTTCCCCTATTCCTCGCCGGAGAATCTCGGTGACTGTTGCCAAGCCAGCCGCCCTGCGAC
BTub60D_WT	GTCCATGGGCTAGCGCCCCTCTCCGCTGGGCCGTAAATAAACAAAGAAATGCAGACGCCATGGGTAGCTCCACTGCTCCTTCTCCTCGCAGTCAGATCCCCATCCCCATCTGCAACCCCATCCCCATCCCCAGTTCCCAGTGCCTTTGTTTATAGTCGCACACGTCAAGTTCAAGTGCCAAAGGGAAACAACTCAGACTGCAGACATCGCTAACATTTTTATTATTTCCCCTATTCCTCGCCGGAGAATCTCGGTGACTGTTGCCAAGCCAGCCGCCCATGGAC
CBP2862-WT	AAACCAAGGCTAGCTCCCGTTACTCGTAGCGTAAGCGGGTATACTAACCGATTCGAGACTTTTGAATGACTAACCGAAACAAAGAGGTTTTCGAACGTATCTGCATCCTAGTATAATCGGTGACGAGTGAGTCTTCTTGCCGAAAATATCTCATTTGTAGCGCTTGCATTCCATATTGCCGGTGTGAAACCTATCACCCAATTCTGCTCTGGTTTCGTTGCATTTGGTGAGGGCATGAATAAAATAATTTGTTTTTAAGTGACGCTTAGAAGCATTCCTCGCTAAATTGCGCAATTGTCTGAGCGTCCCAAATTAGAAAATGCATGATAAGCTGCCTTCAGACATAGTAATTTAATAGCACACATGCCCACATGTTGAGATCTCAAGGCGTAGATTAAA…
CBP2862-D	AAAGCTGGGCTAGCTCCCGTTACTCCTAGCGTAAGCGGGTATACTAACCGATTCGAGACTTTTGAATGACTAACGGAAACAAAGAGGTTTTCGAACGTATCTGCATCCTAGTATAATCGGTGACCAGTGAGTCTTCTTGCCAAAAATATCTCATTTGTAGCGCTTGCATTCCATATTGCCGGTGTGAAACCTATCACCCAATTCTGCTCTGGTTTGGTTGCATTTGGTGAGGGCATGAATAAAATAATTTGTTTTTAAGTGACGCTTAGAAGCATTCCTCGCTAAATTGCGCAATTGTCTGAGCGTCCCAAATTAGAAAATGCATGATAAGCTGCCTTCAGACATAGTAATTTAATAGCACACATGCCCACATGTTGAGATCTCAAGGCGTAGATTAAA…
CBP2862-S	AAAGGCCTGCTAGCTCCCGTTACTCGTAGCGTAAGCGGGTATACTAACCGATTCGAGACTTTTGAATGACTAACCGAAACAAAGAGGTTTTCGAACGTATCTGCATCCTAGTATAATCGGTGACGAGTGAGTCTTCTTGCCGAAAATATCTCATTTGTAGCGCTTGCATTCCATATTGCCGGTGTGAAACCTATCACCCAATTCTGCTCTGGTTTCGTTGCATTTGGTGAGGGCATGAATAAAATAATTTGTTTTTAAGTGACGCTTAGAAGCATTCCTCGCTAAATTGCGCAATTGTCTGAGCGTCCCAAATTAGAAAATGCATGATAAGCTGCCTTCAGACATAGTAATTTAATAGCACACATGCCCACATGTTGAGATCTCAAGGCGTAGATTAAA…
CBP2862-Z	AAATGTAGGCTAGCTCCCGTTACTCGTAGCGTAAGCGGGTATACTAACCGATTCGAGACTTTTGAATGACTAACCGAAACAAAGAGGTTTTCGAACGTATCTGCATCCTAGTATAATCGGTGACGAGTGAGTCTTCTTGCCGAAAATATCTCATTTGTAGCGCTTGCATTCCATATTGCCGGTGTGAAACCTATCACCCAATTCTGCTCTGGTTTCGTTGCATTTGGTGAGGGCATGAATAAAATAATTTGTTTTTAAGTGACGCTTAGAAGCATTCCTCGCTAAATTGCGCAATTGTCTGAGCGTCCCAAATTAGAAAATGCATGATAAGCTGCCTTCAGACATAGTAATTTAATAGCACACATGCCCACATGTTGAGATCTCAAGGCGTAGATTAAA…
CBP2862-DS	AACAGGCAGCTAGCTCCCGTTACTCCTAGCGTAAGCGGGTATACTAACCGATTCGAGACTTTTGAATGACTAACGGAAACAAAGAGGTTTTCGAACGTATCTGCATCCTAGTATAATCGGTGACCAGTGAGTCTTCTTGCCAAAAATATCTCATTTGTAGCGCTTGCATTCCATATTGCCGGTGTGAAACCTATCACCCAATTCTGCTCTGGTTTGGTTGCATTTGGTGAGGGCATGAATAAAATAATTTGTTTTTAAGTGACGCTTAGAAGCATTCCTCGCTAAATTGCGCAATTGTCTGAGCGTCCCAAATTAGAAAATGCATGATAAGCTGCCTTCAGACATAGTAATTTAATAGCACACATGCCCACATGTTGAGATCTCAAGGCGTAGATTAAA…
CBP2862-DZ	AACCACCGGCTAGCTCCCGTTACTCCTAGCGTAAGCGGGTATACTAACCGATTCGAGACTTTTGAATGACTAACGGAAACAAAGAGGTTTTCGAACGTATCTGCATCCTAGTATAATCGGTGACCAGTGAGTCTTCTTGCCAAAAATATCTCATTTGTAGCGCTTGCATTCCATATTGCCGGTGTGAAACCTATCACCCAATTCTGCTCTGGTTTGGTTGCATTTGGTGAGGGCATGAATAAAATAATTTGTTTTTAAGTGACGCTTAGAAGCATTCCTCGCTAAATTGCGCAATTGTCTGAGCGTCCCAAATTAGAAAATGCATGATAAGCTGCCTTCAGACATAGTAATTTAATAGCACACATGCCCACATGTTGAGATCTCAAGGCGTAGATTAAA…
CBP2862-SZ	AACCTGAAGCTAGCTCCCGTTACTCGTAGCGTAAGCGGGTATACTAACCGATTCGAGACTTTTGAATGACTAACCGAAACAAAGAGGTTTTCGAACGTATCTGCATCCTAGTATAATCGGTGACGAGTGAGTCTTCTTGCCGAAAATATCTCATTTGTAGCGCTTGCATTCCATATTGCCGGTGTGAAACCTATCACCCAATTCTGCTCTGGTTTCGTTGCATTTGGTGAGGGCATGAATAAAATAATTTGTTTTTAAGTGACGCTTAGAAGCATTCCTCGCTAAATTGCGCAATTGTCTGAGCGTCCCAAATTAGAAAATGCATGATAAGCTGCCTTCAGACATAGTAATTTAATAGCACACATGCCCACATGTTGAGATCTCAAGGCGTAGATTAAA…
CBP2862-DSZ	AACTGCGAGCTAGCTCCCGTTACTCCTAGCGTAAGCGGGTATACTAACCGATTCGAGACTTTTGAATGACTAACGGAAACAAAGAGGTTTTCGAACGTATCTGCATCCTAGTATAATCGGTGACCAGTGAGTCTTCTTGCCAAAAATATCTCATTTGTAGCGCTTGCATTCCATATTGCCGGTGTGAAACCTATCACCCAATTCTGCTCTGGTTTGGTTGCATTTGGTGAGGGCATGAATAAAATAATTTGTTTTTAAGTGACGCTTAGAAGCATTCCTCGCTAAATTGCGCAATTGTCTGAGCGTCCCAAATTAGAAAATGCATGATAAGCTGCCTTCAGACATAGTAATTTAATAGCACACATGCCCACATGTTGAGATCTCAAGGCGTAGATTAAA…
CG7759_33-WT	AACTTACCGCTAGCTTTAAGCTGAACTTCGACCTGGACTTCATATCTATAAATTCCCTTAAAATATTAATATTTGTATTATTTTCACAGTTCACAGAGCTTCCAAAAAAGTGTAACTCCCACGCAACCCCAGGGCAACCTGGGGGCAGTTGGATGCCTCCTGTGAGGATTGAACTCACGACCCCTGGTTTACAAGACCAGTGCTCTGCCACTGAGCTAAAGAGGCCCGCCTTTTTAGCGCGTCCCAGATGCGAATTTCAACCGCTGGGCGAGAGCTTGGCTTGCATCGTACGGTTACTATATCTTTGTATCTGCTCGAAGAACACAAAAGATAGCTGTCGCAGAACAAGAACATATGTTGACACAGTTGGAGCTGCTCTCGTTCTTGTTCCATTGCTGT…
CG7759_33-D	AAGAACTGGCTAGCTTTAAGCTGAACTTCGACCTGGACTTCATATCTATAAATTCCCTTAAAATATTAATATTTGTATTATTTTCACAGTTCACAGAGCTTCCAAAAAAGTGTAACTCCCACGCAACCCCAGGGCAACCTGGGGGCAGTTGGATGCCTCCTGTGAGGATTGAACTCACGACCCCTGGTTTACAAGACCAGTGCTCTGCCACTGAGCTAAAGAGGCCCGCCTTTTTAGCGCGTCCCAGATGCGAATTTCAACCGCTGGGCGAGAGCTTGGCTTGCATCGTACGGTTACTATATCTTTGTATCTGCTCGAAGAACACAAAAGATAGCTGTCGCAGAACAAGAACATATGTTGACACAGTTGGAGCTGCTCTCCTTCTTGTTCCATTGCTGT…
CG7759_33-S	AAGACGGCGCTAGCTTTAAGCTGAACTTCGACCTGGACTTCATATCTATAAATTCCCTTAAAATATTAATATTTGTATTATTTTCACAGTTCACAGAGCTTCCAAAAAAGTGTAACTCCCACGCAACCCCAGGGCAACCTGGGGGCAGTTGGATGCCTCCTGTGAGGATTGAACTCACGACCCCTGGTTTACAAGACCAGTGCTCTGCCACTGAGCTAAAGAGGCCCGCCTTTTTAGCGCGTCCCAGATGCGAATTTCAACCGCTGGGCGAGAGCTTGGCTTGCATCGTACGGTTACTATATCTTTGTATCTGCTCGAAGAACACAAAAGATAGCTGTCGCAGAACAAGAACATATGTTGACACAGTTGGAGCTGCTCTCGTTCTTGTTCCATTGCTGT…
CG7759_33-Z	AAGCAAGGGCTAGCTTTAAGCTGAACTTCGACCTGGACTTCATATCTATAAATTCCCTTAAAATATTAATATTTGTATTATTTTCACAGTTCACAGAGCTTCCAAAAAAGTGTAACTCCCACGCAACCCCAGCCCAACCTGGGGGCAGTTGGATGCCTCCTGTGAGGATTGAACTCACGACCCCCGGTTTACAAGACCAGTGCTCTGCCACTGAGCTAAAGAGGCCCGCCTTTTTAGCGCGTCCCAGATGCGAATTTCAACCGCTGGGCGAGAGCTTGGCTTGCATCGTACGGTTACTATATCTTTGTATCTGCTCGAAGAACACAAAAGATAGCTGTCGCAGAACAAGAACATATGTTGACACAGTTGGAGCTGCTCTCGTTCTTGTTCCATTGCTGT…
CG7759_33-DS	AAGCGGTGGCTAGCTTTAAGCTGAACTTCGACCTGGACTTCATATCTATAAATTCCCTTAAAATATTAATATTTGTATTATTTTCACAGTTCACAGAGCTTCCAAAAAAGTGTAACTCCCACGCAACCCCAGGGCAACCTGGGGGCAGTTGGATGCCTCCTGTGAGGATTGAACTCACGACCCCTGGTTTACAAGACCAGTGCTCTGCCACTGAGCTAAAGAGGCCCGCCTTTTTAGCGCGTCCCAGATGCGAATTTCAACCGCTGGGCGAGAGCTTGGCTTGCATCGTACGGTTACTATATCTTTGTATCTGCTCGAAGAACACAAAAGATAGCTGTCGCAGAACAAGAACATATGTTGACACAGTTGGAGCTGCTCTCCTTCTTGTTCCATTGCTGT…
CG7759_33-DZ	AAGCTTCAGCTAGCTTTAAGCTGAACTTCGACCTGGACTTCATATCTATAAATTCCCTTAAAATATTAATATTTGTATTATTTTCACAGTTCACAGAGCTTCCAAAAAAGTGTAACTCCCACGCAACCCCAGCCCAACCTGGGGGCAGTTGGATGCCTCCTGTGAGGATTGAACTCACGACCCCCGGTTTACAAGACCAGTGCTCTGCCACTGAGCTAAAGAGGCCCGCCTTTTTAGCGCGTCCCAGATGCGAATTTCAACCGCTGGGCGAGAGCTTGGCTTGCATCGTACGGTTACTATATCTTTGTATCTGCTCGAAGAACACAAAAGATAGCTGTCGCAGAACAAGAACATATGTTGACACAGTTGGAGCTGCTCTCCTTCTTGTTCCATTGCTGT…
CG7759_33-SZ	AAGTCCCAGCTAGCTTTAAGCTGAACTTCGACCTGGACTTCATATCTATAAATTCCCTTAAAATATTAATATTTGTATTATTTTCACAGTTCACAGAGCTTCCAAAAAAGTGTAACTCCCACGCAACCCCAGCCCAACCTGGGGGCAGTTGGATGCCTCCTGTGAGGATTGAACTCACGACCCCCGGTTTACAAGACCAGTGCTCTGCCACTGAGCTAAAGAGGCCCGCCTTTTTAGCGCGTCCCAGATGCGAATTTCAACCGCTGGGCGAGAGCTTGGCTTGCATCGTACGGTTACTATATCTTTGTATCTGCTCGAAGAACACAAAAGATAGCTGTCGCAGAACAAGAACATATGTTGACACAGTTGGAGCTGCTCTCGTTCTTGTTCCATTGCTGT…
CG7759_33-DSZ	ACACAGCTGCTAGCTTTAAGCTGAACTTCGACCTGGACTTCATATCTATAAATTCCCTTAAAATATTAATATTTGTATTATTTTCACAGTTCACAGAGCTTCCAAAAAAGTGTAACTCCCACGCAACCCCAGCCCAACCTGGGGGCAGTTGGATGCCTCCTGTGAGGATTGAACTCACGACCCCCGGTTTACAAGACCAGTGCTCTGCCACTGAGCTAAAGAGGCCCGCCTTTTTAGCGCGTCCCAGATGCGAATTTCAACCGCTGGGCGAGAGCTTGGCTTGCATCGTACGGTTACTATATCTTTGTATCTGCTCGAAGAACACAAAAGATAGCTGTCGCAGAACAAGAACATATGTTGACACAGTTGGAGCTGCTCTCCTTCTTGTTCCATTGCTGT…
ChIPCRM2000-WT	ACCAAAGCGCTAGCCATTGGCTTCTCTCCCTTTCTTCTTTCTATAAGAAAATGTAAATCTCCATGAAGCCAACTGTTTGTTTGTATGGCAATTAAGTTAATGAACAAAGAAGTTATGGAGCTTGTGTAATTCGTAAAAATCGTAAGATGCCTCACCAAACCAACTAATTGCCCCAAAAAACCCTCACAGTCTCAGCAAATGGACTTCCAGGCTAAAAATAAACATTTGGCAAATCTGATTTCTTGAAACACATGCAGTTAATGAATGAAATAACCCGGAGAATCTGCCGATTTACTTCCCGCTAAACCGAGAGATTTGAAAACGATTTACGACCCTGGATCATCCTGTGTGTTTAAGGATGTTACTTTGCGTTGGGAATCGGTCGGCAATTCAGGCAAG…
ChIPCRM2000-D	ACCGCTAGGCTAGCCATTGGCTTCTCTCCCTTTCTTCTTTCTATAAGAAAATGTAAATCTCCATGAAGCCAACTGTTTGTTTGTATGGCAATTAAGTTAATGAACAAAGAAGTTATGGAGCTTGTGTAATTCCTAAAAATCGTAAGATGCCTCACCAAACCAACTAATTGCCCCAAAAAACCCTCACAGTCTCAGCAAATGGACTTCCAGGCTAAAAATAAACATTTGGCAAATCTGATTTCTTGAAACACATGCAGTTAATGAATGAAATAACCCGGAGAATCTGCCGATTTACTTCCCGCTAAACGGAGAGATTTGAAAACGATTTACGACCCTGGATCATCCTGTGTGTTTAAGGATGTTACTTTGCGTTGGGAATCGGTCGGCAATTCAGGCAAG…
ChIPCRM2000-Z	ACCGTCCTGCTAGCCATTGGCTTCTCTCCCTTTCTTCTTTCTATAAGAAAATGTAAATCTCCATGAAGCCAACTGTTTGTTTGTATGGCAATTAAGTTAATGAACAAAGAAGTTATGGAGCTTGTGTAATTCGTAAAAATCGTAAGATGCCTCACCAAACCAACTAATTGCCCCAAAAAACCCTCACAGTCTCAGCAAATGGACTTCCAGGCTAAAAATAAACATTTGGCAAATCTGATTTCTTGAAACACATGCAGTTAATGAATGAAATAACCCGGAGAATCTGCCGATTTACTTCCCGCTAAACCGAGAGATTTGAAAACGATTTACGACCCTGGATCATCCTGTGTGTTTAAGGATGTTACTTTGCGTTGGGAATCGGTCGGCAATTCAGGCAAG…
ChIPCRM2000-1	ACGGCCTAGCTAGCCATTGGCTTCTCTCCCTTTCTTCTTTCTATAAGAAAATGTAAATCTCCATGAAGCCAACTGTTTGTTTGTATGGCAATTAAGTTAATGAACAAAGAAGTTATGGAGCTTGTGTAATTCGTAAAAATCGTAAGATGCCTCACCAAACCAACTAATTGCCCCAAAAAACCCTCACAGTCTCAGCAAATGGACTTCCTGGCTAAAAATAAACATTTGGCAAATCTGATTTCTTGAAACACATGCAGTTAATGAATGAAATAACCCGGAGAATCTGCCGATTTACTTCCCGCTAAACCGAGAGATTTGAAAACGATTTACGACCCTGGATCATCCTGTGTGTTTAAGGATGTTACTTTGCGTTGGGAATCGGTCGGCAATTCAGGCAAG…
ChIPCRM2000-D1	ACTTGCCTGCTAGCCATTGGCTTCTCTCCCTTTCTTCTTTCTATAAGAAAATGTAAATCTCCATGAAGCCAACTGTTTGTTTGTATGGCAATTAAGTTAATGAACAAAGAAGTTATGGAGCTTGTGTAATTCCTAAAAATCGTAAGATGCCTCACCAAACCAACTAATTGCCCCAAAAAACCCTCACAGTCTCAGCAAATGGACTTCCTGGCTAAAAATAAACATTTGGCAAATCTGATTTCTTGAAACACATGCAGTTAATGAATGAAATAACCCGGAGAATCTGCCGATTTACTTCCCGCTAAACGGAGAGATTTGAAAACGATTTACGACCCTGGATCATCCTGTGTGTTTAAGGATGTTACTTTGCGTTGGGAATCGGTCGGCAATTCAGGCAAG…
ChIPCRM2000-Z1	AGAAGTCTGCTAGCCATTGGCTTCTCTCCCTTTCTTCTTTCTATAAGAAAATGTAAATCTCCATGAAGCCAACTGTTTGTTTGTATGGCAATTAAGTTAATGAACAAAGAAGTTATGGAGCTTGTGTAATTCGTAAAAATCGTAAGATGCCTCACCAAACCAACTAATTGCCCCAAAAAACCCTCACAGTCTCAGCAAATGGACTTCCTGGCTAAAAATAAACATTTGGCAAATCTGATTTCTTGAAACACATGCAGTTAATGAATGAAATAACCCGGAGAATCTGCCGATTTACTTCCCGCTAAACCGAGAGATTTGAAAACGATTTACGACCCTGGATCATCCTGTGTGTTTAAGGATGTTACTTTGCGTTGGGAATCGGTCGGCAATTCAGGCAAG…
ChIPCRM2000-DZ1	AGACCGTAGCTAGCCATTGGCTTCTCTCCCTTTCTTCTTTCTATAAGAAAATGTAAATCTCCATGAAGCCAACTGTTTGTTTGTATGGCAATTAAGTTAATGAACAAAGAAGTTATGGAGCTTGTGTAATTCCTAAAAATCGTAAGATGCCTCACCAAACCAACTAATTGCCCCAAAAAACCCTCACAGTCTCAGCAAATGGACTTCCTGGCTAAAAATAAACATTTGGCAAATCTGATTTCTTGAAACACATGCAGTTAATGAATGAAATAACCCGGAGAATCTGCCGATTTACTTCCCGCTAAACGGAGAGATTTGAAAACGATTTACGACCCTGGATCATCCTGTGTGTTTAAGGATGTTACTTTGCGTTGGGAATCGGTCGGCAATTCAGGCAAG…
ChIPCRM2497-WT	AGACTACAGCTAGCAGCATCTTGATGAGCACTTCGGTCAGGTCGCAGCTCGTTGACGCCTAGATTTACGCACTGCCAGAAGTTCATTTTGATGGCTTTTATTTTGTTTAGTTTTATTTGTTTTCAAAACCAATTTCTACCCATATGCCAACCAAATGTAAACAATTTCTCCCCAACTATTCCACTAGTTAACTTGGTTGATAGCTAAGGAAATCGAAATAATGTAATATGAAATTTTTTTGATTTTAACCCAGGAGAAACGATTTATTAAATATTTTCTCGATCATAATATAATGTTAATAAATAGAAGGAAATATTTTAAATTCTAGCCGATCACAATCTATAATTATATTTAAATTACCCTTTAGTTACAGTATTAGTATAGTTAAAAGTATTAACC…
ChIPCRM2497-D	AGCACCATGCTAGCAGCATCTTGATGAGCACTTCCGTCAGGTCGCAGCTGGTTGACGCCTAGATTTACGCACTGCCAGAAGTTCATTTTGATGGCTTTTATTTTGTTTAGTTTTATTTGTTTTCAAAACCAATTTCTACCCATATGCCAACCAAATGTAAACAATTTCTCCCCAACTATTCCACTAGTTAACTTGGTTGATAGCTAAGGAAATCGAAATAATGTAATATGAAATTTTTTTGATTTTAACCCAGGAGAAACGATTTATTAAATATTTTCTCGATCATAATATAATGTTAATAAATAGAAGGAAATATTTTAAATTCTAGCCGATCACAATCTATAATTATATTTAAATTACCCTTTAGTTACAGTATTAGTATAGTTAAAAGTATTAACC…
ChIPCRM2497-S	AGCGTAGAGCTAGCAGCATCTTGATGAGCACTTCGGTCAGGTCGCAGCTCGTTGACGCCTAGATTTACGCACTGCCAGAAGTTCATTTTGATGGCTTTTATTTTGTTTAGTTTTATTTGTTTTCAAAACCAATTTCTACCCATATGCCAACCAAATGTAAACAATTTCTCCCCAACTATTCGACTGGTTAACTTGGTTGATAGCTAAGGAAATCGAAATAATGTAATATGAAATTTTTTTGATTTTAACCCAGGAGAAACGATTTATTAAATATTTTCTCGATCATAATATAATGTTAATAAATAGAAGGAAATATTTTAAATTCTAGCCGATCACAATCTATAATTATATTTAAATTACCCTTTAGTTACAGTATTAGTATAGTTAAAAGTATTAACC…
ChIPCRM2497-1	AGCTAGGAGCTAGCAGCATCTTGATGAGCACTTCGGTCAGGTCGCAGCTCGTTGACGCCTAGATTTACGCACTGCCAGAAGTTCATTTTGATGGCTTTTATTTTGTTTAGTTTTATTTGTTTTCAAAACCAATTTCTACCCATATGCCAACCAAATGTAAACAATTTCTCCCCAACTATTCCACTAGTTAACTTGGTTGATAGCTAAGGAAATCGAAATAATGTAATATGAAATTTTTTTGATTTTAACCCAGGAGAAACGATTTATTAAATATTTTCTCGATCATAATATAATGTTAATAAATAGAAGGAAATATTTTAAATTCTAGCCGATCACAATCTATAATTATATTTAAATTACCCTTTAGTTACAGTATTAGTATAGTTAAAAGTATTAACC…
ChIPCRM2497-DS	AGCTGAAGGCTAGCAGCATCTTGATGAGCACTTCCGTCAGGTCGCAGCTGGTTGACGCCTAGATTTACGCACTGCCAGAAGTTCATTTTGATGGCTTTTATTTTGTTTAGTTTTATTTGTTTTCAAAACCAATTTCTACCCATATGCCAACCAAATGTAAACAATTTCTCCCCAACTATTCGACTGGTTAACTTGGTTGATAGCTAAGGAAATCGAAATAATGTAATATGAAATTTTTTTGATTTTAACCCAGGAGAAACGATTTATTAAATATTTTCTCGATCATAATATAATGTTAATAAATAGAAGGAAATATTTTAAATTCTAGCCGATCACAATCTATAATTATATTTAAATTACCCTTTAGTTACAGTATTAGTATAGTTAAAAGTATTAACC…
ChIPCRM2497-D1	AGGCAGAAGCTAGCAGCATCTTGATGAGCACTTCCGTCAGGTCGCAGCTGGTTGACGCCTAGATTTACGCACTGCCAGAAGTTCATTTTGATGGCTTTTATTTTGTTTAGTTTTATTTGTTTTCAAAACCAATTTCTACCCATATGCCAACCAAATGTAAACAATTTCTCCCCAACTATTCCACTAGTTAACTTGGTTGATAGCTAAGGAAATCGAAATAATGTAATATGAAATTTTTTTGATTTTAACCCAGGAGAAACGATTTATTAAATATTTTCTCGATCATAATATAATGTTAATAAATAGAAGGAAATATTTTAAATTCTAGCCGATCACAATCTATAATTATATTTAAATTACCCTTTAGTTACAGTATTAGTATAGTTAAAAGTATTAACC…
ChIPCRM2497-S1	AGGTTCTGGCTAGCAGCATCTTGATGAGCACTTCGGTCAGGTCGCAGCTCGTTGACGCCTAGATTTACGCACTGCCAGAAGTTCATTTTGATGGCTTTTATTTTGTTTAGTTTTATTTGTTTTCAAAACCAATTTCTACCCATATGCCAACCAAATGTAAACAATTTCTCCCCAACTATTCGACTGGTTAACTTGGTTGATAGCTAAGGAAATCGAAATAATGTAATATGAAATTTTTTTGATTTTAACCCAGGAGAAACGATTTATTAAATATTTTCTCGATCATAATATAATGTTAATAAATAGAAGGAAATATTTTAAATTCTAGCCGATCACAATCTATAATTATATTTAAATTACCCTTTAGTTACAGTATTAGTATAGTTAAAAGTATTAACC…
ChIPCRM2497-DS1	AGTCCTATGCTAGCAGCATCTTGATGAGCACTTCCGTCAGGTCGCAGCTGGTTGACGCCTAGATTTACGCACTGCCAGAAGTTCATTTTGATGGCTTTTATTTTGTTTAGTTTTATTTGTTTTCAAAACCAATTTCTACCCATATGCCAACCAAATGTAAACAATTTCTCCCCAACTATTCGACTGGTTAACTTGGTTGATAGCTAAGGAAATCGAAATAATGTAATATGAAATTTTTTTGATTTTAACCCAGGAGAAACGATTTATTAAATATTTTCTCGATCATAATATAATGTTAATAAATAGAAGGAAATATTTTAAATTCTAGCCGATCACAATCTATAATTATATTTAAATTACCCTTTAGTTACAGTATTAGTATAGTTAAAAGTATTAACC…
ChIPCRM2613-WT	ATAGACTGGCTAGCCGGTTCTGTTCTGTTTGGATGGTCGTTGCCTTTAGCGTCCCGCATCTTTTCGCTTTCAACGGCAGCCTTAATTTTCCACACATGCCAGCCCCGTCTGGCTTTGTATCTCAGTATCGGCGGTATCTCTCAGTTTGCACTGGGTATTACTCTCATCTTTAATTAAAACAGACACAGTTTCTCTCCGCGTTCTGGGTCTGATCTTTCCAGTCCGCATTCAACATTCAGCCCACATCTGGCGGACAAAAAAAAATTAAAGAAATTAAAAGCAACAAAAATAACGGCCGGCGGAGAAGACTACTGTGTTCAGTTGTCTCTGTTCTCCCGCCCCCGTCGCCACGCCCACAGTCAGAGTCAGAGCAGAGACAAGGGCAAATATTGTTTCGGC…
ChIPCRM2613-D	ATGGGACGGCTAGCCGGTTCTGTTCTGTTTGGATGGTCGTTGCCTTTAGCGTCCCGCATCTTTTCGCTTTCAACGGCAGCCTTAATTTTCCACACATGCCAGCCCCGTCTGGCTTTGTATCTCAGTATCGGCGGTATCTCTCAGTTTGCACTGGGTATTACTCTCATCTTTAATTAAAACAGACACAGTTTCTCTCCGCGTTCTGGGTCTGATCTTTCCAGTCCGCATTCAACATTCAGCCCACATCTGGCGGACAAAAAAAAATTAAAGAAATTAAAAGCAACAAAAATAACGGCCGGCGGAGAAGACTACTGTGTTCAGTTGTCTCTGTTCTCCCGCCCCCGTCGCCACGCCCACAGTCAGAGTCAGAGCAGAGACAAGGGCAAATATTGTTCCGGC…
ChIPCRM2613-Z	ATGGTGAAGCTAGCCGGTTCTGTTCTGTTTGGATGGTCGTTGCCTTTAGCGTCCCGCATCTTTTCGCTTTCAACGGCAGCCTTAATTTTCCACACATGCCAGCGGCGTCTGGCTTTGTATCTCAGTATCGGCGGTATCTCTCAGTTTGCACTGGGTATTACTCTCATCTTTAATTAAAACAGACACAGTTTCTCTCCGCGTTCTGGGTCTGATCTTTCCAGTCCGCATTCAACATTCAGCCCACATCTGGCGGACAAAAAAAAATTAAAGAAATTAAAAGCAACAAAAATAACGGCCGGCGGAGAAGACTACTGTGTTCAGTTGTCTCTGTTCTCCCGCCCCCGTCGCCACGCCCACAGTCAGAGTCAGAGCAGAGACAAGGGCAAATATTGTTTCGGC…
ChIPCRM2613-1	ATGTCTTGGCTAGCCGGTTCTGTTCTGTTTGGATGGTCGTTGCCTTTAGCGTCCCGCATCTTTTCGCTTTCAACGGCAGCCTTAATTTGCCACACATGCCAGCCCCGTCTGGCTTTGTATCTCAGTATCGGCGGTATCTCTCAGTTTGCACTGGGTATTACTCTCATCTTTAATTAAAACAGACACAGTTTCTCTCCGCGTTCTGGGTCTGATCTTTCCTGTCCGCATTCAACATTCAGCCCACATCTGGCGGACAAAAAAAAATTAAAGAAATTAAAAGCAACAAAAATAACGGCCGGCGGAGAAGACTACTGTGTTCAGTTGTCTCTGTTCTCCCGCCCCCGTCGCCACGCCCACAGTCAGAGTCAGAGCAGAGACAAGGGCAAATATTGTTTCGGC…
ChIPCRM2613-DZ	CAAAGTTGGCTAGCCGGTTCTGTTCTGTTTGGATGGTCGTTGCCTTTAGCGTCCCGCATCTTTTCGCTTTCAACGGCAGCCTTAATTTTCCACACATGCCAGCGGCGTCTGGCTTTGTATCTCAGTATCGGCGGTATCTCTCAGTTTGCACTGGGTATTACTCTCATCTTTAATTAAAACAGACACAGTTTCTCTCCGCGTTCTGGGTCTGATCTTTCCAGTCCGCATTCAACATTCAGCCCACATCTGGCGGACAAAAAAAAATTAAAGAAATTAAAAGCAACAAAAATAACGGCCGGCGGAGAAGACTACTGTGTTCAGTTGTCTCTGTTCTCCCGCCCCCGTCGCCACGCCCACAGTCAGAGTCAGAGCAGAGACAAGGGCAAATATTGTTCCGGC…
ChIPCRM2613-D1	CAAGTCTAGCTAGCCGGTTCTGTTCTGTTTGGATGGTCGTTGCCTTTAGCGTCCCGCATCTTTTCGCTTTCAACGGCAGCCTTAATTTGCCACACATGCCAGCCCCGTCTGGCTTTGTATCTCAGTATCGGCGGTATCTCTCAGTTTGCACTGGGTATTACTCTCATCTTTAATTAAAACAGACACAGTTTCTCTCCGCGTTCTGGGTCTGATCTTTCCTGTCCGCATTCAACATTCAGCCCACATCTGGCGGACAAAAAAAAATTAAAGAAATTAAAAGCAACAAAAATAACGGCCGGCGGAGAAGACTACTGTGTTCAGTTGTCTCTGTTCTCCCGCCCCCGTCGCCACGCCCACAGTCAGAGTCAGAGCAGAGACAAGGGCAAATATTGTTCCGGC…
ChIPCRM2613-Z1	CACATTGGGCTAGCCGGTTCTGTTCTGTTTGGATGGTCGTTGCCTTTAGCGTCCCGCATCTTTTCGCTTTCAACGGCAGCCTTAATTTGCCACACATGCCAGCGGCGTCTGGCTTTGTATCTCAGTATCGGCGGTATCTCTCAGTTTGCACTGGGTATTACTCTCATCTTTAATTAAAACAGACACAGTTTCTCTCCGCGTTCTGGGTCTGATCTTTCCTGTCCGCATTCAACATTCAGCCCACATCTGGCGGACAAAAAAAAATTAAAGAAATTAAAAGCAACAAAAATAACGGCCGGCGGAGAAGACTACTGTGTTCAGTTGTCTCTGTTCTCCCGCCCCCGTCGCCACGCCCACAGTCAGAGTCAGAGCAGAGACAAGGGCAAATATTGTTTCGGC…
ChIPCRM2613-DZ1	CAGGACGGGCTAGCCGGTTCTGTTCTGTTTGGATGGTCGTTGCCTTTAGCGTCCCGCATCTTTTCGCTTTCAACGGCAGCCTTAATTTGCCACACATGCCAGCGGCGTCTGGCTTTGTATCTCAGTATCGGCGGTATCTCTCAGTTTGCACTGGGTATTACTCTCATCTTTAATTAAAACAGACACAGTTTCTCTCCGCGTTCTGGGTCTGATCTTTCCTGTCCGCATTCAACATTCAGCCCACATCTGGCGGACAAAAAAAAATTAAAGAAATTAAAAGCAACAAAAATAACGGCCGGCGGAGAAGACTACTGTGTTCAGTTGTCTCTGTTCTCCCGCCCCCGTCGCCACGCCCACAGTCAGAGTCAGAGCAGAGACAAGGGCAAATATTGTTCCGGC…
ChIPCRM2847-WT	CCAAGAAGGCTAGCTCGATTTTTCCGACCCCAGCTTCTTTGAGCTGCGAAACGAGAGTTTGTGGTATATAGAGGGGTGCAGGAGGGTGGAGAAGATGGTCAGAAGCAGGAGGCAAAGGAGGAGGTGGGGCAGTGTTCGAGAAGAGGCACAACAAACAAGAAGAAGAAGAAGCGAAAAGCGGACCGCGTCCACTAATCGCTAAATTTACGAGTACAGTTAAAATAAAATCATAAAAATGTCTTCTCGATGGCTGTTGTTGAGGCAGGCAAACATAGGGAAAGAGACGGCATATGGCATGGGATAAGGATGGCAACAGAAACCGAAACAAGGGAGAGAGTTGAAGTCGGGGTTTAGTTTACAATTTACATGATGAAGTAGTTCAAGAAGTTGTGGCCTGTA…
ChIPCRM2847-D	CCACGGTAGCTAGCTCGATTTTTCCGACCCCAGCTTCTTTGAGCTGCGAAAGGAGAGTTTGTGGTATATAGAGGGGTGCAGGAGGGTGGAGAAGATGGTCAGAAGCAGGAGGCAAAGGAGGAGGTGGGGCAGTGTTCGAGAAGAGGCACAACAAACAAGAAGAAGAAGAAGCGAAAAGCGGACCGCGTCCACTAATCGCTAAATTTAGGAGTACAGTTAAAATAAAATCATAAAAATGTCTTCTCGATGGCTGTTGTTGAGGCAGGCAAACATAGGGAAAGAGACGGCATATGGCATGGGATAAGGATGGCAACAGAAACTGAAACAAGGGAGAGAGTTGAAGTCGGGGTTTAGTTTACAATTTACATGATGAAGTAGTTCAAGAAGTTGTGGCCTGTA…
ChIPCRM2847-S	CCAGAAGAGCTAGCTCGATTTTTCCGACCCCAGCTTCTTTGAGCTGCGAAACGAGAGTTTGTGGTATATAGAGGGGTGCAGGAGGGTGGAGAAGATGGTCAGAAGCAGGAGGCAAAGGAGGAGGTGGGGCAGTGTTCGAGAAGAGGCACAACAAACAAGAAGAAGAAGAAGCGAAAAGCGGACCGCGTCGACGAATCGCTAAATTTACGAGTACAGTTAAAATAAAATCATAAAAATGTCTTCTCGATGGCTGTTGTTGAGGCAGGCAAACATAGGGAAAGAGACGGCATATGGCATGGGATAAGGATGGCAACAGAAACCGAAACAAGGGAGAGAGTTGAAGTCGGGGTTTAGTTTACAATTTACATGATGAAGTAGTTCAAGAAGTTGTGGCCTGTA…
ChIPCRM2847-1	CCCAAGACGCTAGCTCGATTTTTCCGACCCCAGCTTCTTTGAGCTGCGAAACGAGAGTTTGTGGTATATAGAGGGGTGCAGGAGGGTGGAGAAGATGGTCAGAAGCAGGAGGCAAAGGAGGAGGTGGGGCAGTGTTCGAGAAGAGGCACAACAAACAAGAAGAAGAAGAAGCGAAAAGCGGACCGCGTCCACTAATCGCTAAATTTACGAGTACAGTTAAAATAAAATCATAAAAATGTCTTCTCGATGGCTGTTGTTGAGGCAGGCAAACATAGGGAAAGAGACGGCATATGGCATGGGATAAGGATGGCAACAGAAACCGAAACAAGGGAGAGAGTTGAAGTCGGGGTTTAGTTTACAATTTACATGATGAAGTAGTTCAAGAAGTTGTGGCCTGTA…
ChIPCRM2847-DS	CCCAGCGAGCTAGCTCGATTTTTCCGACCCCAGCTTCTTTGAGCTGCGAAAGGAGAGTTTGTGGTATATAGAGGGGTGCAGGAGGGTGGAGAAGATGGTCAGAAGCAGGAGGCAAAGGAGGAGGTGGGGCAGTGTTCGAGAAGAGGCACAACAAACAAGAAGAAGAAGAAGCGAAAAGCGGACCGCGTCGACGAATCGCTAAATTTAGGAGTACAGTTAAAATAAAATCATAAAAATGTCTTCTCGATGGCTGTTGTTGAGGCAGGCAAACATAGGGAAAGAGACGGCATATGGCATGGGATAAGGATGGCAACAGAAACTGAAACAAGGGAGAGAGTTGAAGTCGGGGTTTAGTTTACAATTTACATGATGAAGTAGTTCAAGAAGTTGTGGCCTGTA…
ChIPCRM2847-D1	CCGTACAGGCTAGCTCGATTTTTCCGACCCCAGCTTCTTTGAGCTGCGAAAGGAGAGTTTGTGGTATATAGAGGGGTGCAGGAGGGTGGAGAAGATGGTCAGAAGCAGGAGGCAAAGGAGGAGGTGGGGCAGTGTTCGAGAAGAGGCACAACAAACAAGAAGAAGAAGAAGCGAAAAGCGGACCGCGTCCACTAATCGCTAAATTTAGGAGTACAGTTAAAATAAAATCATAAAAATGTCTTCTCGATGGCTGTTGTTGAGGCAGGCAAACATAGGGAAAGAGACGGCATATGGCATGGGATAAGGATGGCAACAGAAACTGAAACAAGGGAGAGAGTTGAAGTCGGGGTTTAGTTTACAATTTACATGATGAAGTAGTTCAAGAAGTTGTGGCCTGTA…
ChIPCRM2847-S1	CCTATAGAGCTAGCTCGATTTTTCCGACCCCAGCTTCTTTGAGCTGCGAAACGAGAGTTTGTGGTATATAGAGGGGTGCAGGAGGGTGGAGAAGATGGTCAGAAGCAGGAGGCAAAGGAGGAGGTGGGGCAGTGTTCGAGAAGAGGCACAACAAACAAGAAGAAGAAGAAGCGAAAAGCGGACCGCGTCGACGAATCGCTAAATTTACGAGTACAGTTAAAATAAAATCATAAAAATGTCTTCTCGATGGCTGTTGTTGAGGCAGGCAAACATAGGGAAAGAGACGGCATATGGCATGGGATAAGGATGGCAACAGAAACCGAAACAAGGGAGAGAGTTGAAGTCGGGGTTTAGTTTACAATTTACATGATGAAGTAGTTCAAGAAGTTGTGGCCTGTA…
ChIPCRM2847-DS1	CCTGCTTCGCTAGCTCGATTTTTCCGACCCCAGCTTCTTTGAGCTGCGAAAGGAGAGTTTGTGGTATATAGAGGGGTGCAGGAGGGTGGAGAAGATGGTCAGAAGCAGGAGGCAAAGGAGGAGGTGGGGCAGTGTTCGAGAAGAGGCACAACAAACAAGAAGAAGAAGAAGCGAAAAGCGGACCGCGTCGACGAATCGCTAAATTTAGGAGTACAGTTAAAATAAAATCATAAAAATGTCTTCTCGATGGCTGTTGTTGAGGCAGGCAAACATAGGGAAAGAGACGGCATATGGCATGGGATAAGGATGGCAACAGAAACTGAAACAAGGGAGAGAGTTGAAGTCGGGGTTTAGTTTACAATTTACATGATGAAGTAGTTCAAGAAGTTGTGGCCTGTA…
ChIPCRM3407-WT	CCTTAGTAGCTAGCCGAGACAAAACAGCAAACACGCAGAACATTTGATTTGTTTACACAAAGGATGGCAGGAGGATTCCCGCGAGGGGCAGAGGATGCATGATGGGTAGGGAGTATCGGCAGCAGTGACCAGAAGGCGTAGGTACACACAAACTGTATCTGAACAGCTGAACGCCCGAGTATCTCACGGATACGCAGCCCAAGCCCGACTCACGGATACATTTCTCGACGGCATTCGGCCATGTGTTGGCCAAATGTTTGCCACGGCATGTGAAAAATCTACCTCCCTCCTCAACGAAATTCCTCCATCCACAAAATCCGCTCTGAAATTCTCCCCGTGAGGTGTGAATCCGCATGGAGCTGAAATTTCGACTTCGACCTCGCAAAGCAAACGGAAATC…
ChIPCRM3407-D	CCTTGTGCGCTAGCCGAGACAAAACAGCAAACACGCAGAACATTTGATTTGTTTACACAAAGGATGGCAGGAGGATTCCCGCGAGGGGCAGAGGATGCATGATGGGTAGGGAGTATCGGCAGCAGTGACCAGAAGGCGTAGGTACACACAAACTGTATCTGAACAGCTGAACGCCGGAGTATCTCACGGATACGCAGCCCAAGCCCGACTCACGGATACATTTCTCGACGGCATTAGGCCATGTGTTGGCCAAATGTTTGCCACGGCATGTGAAAAATCTACCTCCCTCCTCAACCAAATTCCTCCATCCACAAAATCCGCTCTGAAATTCTCCCCGTGAGGTGTGAATCCGCATGGAGCTGAAATTTCGACTTCGACCTCGCAAAGCAAACGGAAATC…
ChIPCRM3407-S	CGACATAGGCTAGCCGAGACAAAACAGCAAACACGCAGAACATTTGATTTGTTTACACAAAGGATGGCAGGAGGATTCCCGCGAGGGGCAGAGGATGCATGATGGGTAGGGAGTATCGGCAGCAGTGACCAGAAGGCGTAGGTACACACAAACTGTATCTGAACAGCTGAACGCCCGAGTATCTCACGGATACGCAGCCCAAGCCCGACTCACGGATACATTTCTCGACGGCATTCGGCCATGTGTTGGCCAAATGTTTGCCACGGCATGTGAAAAATCTACCTCCCTCCTCAACGAAATTCCTCCATCCACAAAATCCGCTCTGAAATTCTCCCCGTGAGGTGTGAATCCGCATGGAGCTGAAATTTCGACTTCGACCTCGCAAAGCAAACGGAAATC…
ChIPCRM3407-Z	CGCTGCTAGCTAGCCGAGACAAAACAGCAAACACGCAGAACATTTGATTTGTTTACACAAAGGATGGCAGGAGGATTCCCGCGAGGGGCAGAGGATGCATGATGGGTAGGGAGTATCGGCAGCAGTGACCAGAAGGCGTAGGTACACACAAACTGTATCTGAACAGCTGAACGCCCGAGTATCTCACCGATACGCAGCCGAAGCCCGACTCACCGATACATTTCTCGACGGCATTCGGCCATGTGTTGGCCAAATGTTTGCCACGGCATGTGAAAAATCTACCTCCCTCCTCAACGAAATTCCTCCATCCACAAAATCCGCTCTGAAATTCTCCCCGTGAGGTGTGAATCCGCATGGAGCTGAAATTTCGACTTCGACCTCGCAAAGCAAACGGAAATC…
ChIPCRM3407-DS	CGGGCAAGGCTAGCCGAGACAAAACAGCAAACACGCAGAACATTTGATTTGTTTACACAAAGGATGGCAGGAGGATTCCCGCGAGGGGCAGAGGATGCATGATGGGTAGGGAGTATCGGCAGCAGTGACCAGAAGGCGTAGGTACACACAAACTGTATCTGAACAGCTGAACGCCGGAGTATCTCACGGATACGCAGCCCAAGCCCGACTCACGGATACATTTCTCGACGGCATTAGGCCATGTGTTGGCCAAATGTTTGCCACGGCATGTGAAAAATCTACCTCCCTCCTCAACCAAATTCCTCCATCCACAAAATCCGCTCTGAAATTCTCCCCGTGAGGTGTGAATCCGCATGGAGCTGAAATTTCGACTTCGACCTCGCAAAGCAAACGGAAATC…
ChIPCRM3407-DZ	CGTAGCAGGCTAGCCGAGACAAAACAGCAAACACGCAGAACATTTGATTTGTTTACACAAAGGATGGCAGGAGGATTCCCGCGAGGGGCAGAGGATGCATGATGGGTAGGGAGTATCGGCAGCAGTGACCAGAAGGCGTAGGTACACACAAACTGTATCTGAACAGCTGAACGCCGGAGTATCTCACCGATACGCAGCCGAAGCCCGACTCACCGATACATTTCTCGACGGCATTAGGCCATGTGTTGGCCAAATGTTTGCCACGGCATGTGAAAAATCTACCTCCCTCCTCAACCAAATTCCTCCATCCACAAAATCCGCTCTGAAATTCTCCCCGTGAGGTGTGAATCCGCATGGAGCTGAAATTTCGACTTCGACCTCGCAAAGCAAACGGAAATC…
ChIPCRM3407-SZ	CTAAAGCAGCTAGCCGAGACAAAACAGCAAACACGCAGAACATTTGATTTGTTTACACAAAGGATGGCAGGAGGATTCCCGCGAGGGGCAGAGGATGCATGATGGGTAGGGAGTATCGGCAGCAGTGACCAGAAGGCGTAGGTACACACAAACTGTATCTGAACAGCTGAACGCCCGAGTATCTCACCGATACGCAGCCGAAGCCCGACTCACCGATACATTTCTCGACGGCATTCGGCCATGTGTTGGCCAAATGTTTGCCACGGCATGTGAAAAATCTACCTCCCTCCTCAACGAAATTCCTCCATCCACAAAATCCGCTCTGAAATTCTCCCCGTGAGGTGTGAATCCGCATGGAGCTGAAATTTCGACTTCGACCTCGCAAAGCAAACGGAAATC…
ChIPCRM3407-DSZ	CTAGGCGAGCTAGCCGAGACAAAACAGCAAACACGCAGAACATTTGATTTGTTTACACAAAGGATGGCAGGAGGATTCCCGCGAGGGGCAGAGGATGCATGATGGGTAGGGAGTATCGGCAGCAGTGACCAGAAGGCGTAGGTACACACAAACTGTATCTGAACAGCTGAACGCCGGAGTATCTCACCGATACGCAGCCGAAGCCCGACTCACCGATACATTTCTCGACGGCATTAGGCCATGTGTTGGCCAAATGTTTGCCACGGCATGTGAAAAATCTACCTCCCTCCTCAACCAAATTCCTCCATCCACAAAATCCGCTCTGAAATTCTCCCCGTGAGGTGTGAATCCGCATGGAGCTGAAATTTCGACTTCGACCTCGCAAAGCAAACGGAAATC…
ChIPCRM5405-WT	CTGACCAGGCTAGCGTGGACTTTTTGAAGGGATTAGGGATTTCACAAATCAATTAGTTTTGTCGCGGTTGTCAAAATTATGCACTCGCCAGGGAAAAGTCAAAGTCGAAGTCGGCGAAATGCCTTTCATCTGTAAGTCCGACTTGCAAAAAAAAAACTACACAAATTTCCAACTCAATTAGTGGCCCAGAGCAAAAGAATAAAAAGAGAGAAAAAGGGAAGCCGCAAAAGGAAAATCGAGGCGTTCAAATCTTCATTTATCCCTCGCTTAGAAAAGAAAGAAACGCTCTGCAGAAGAAAGAATAGTAACTGAACCTGCCGCCTCGGCAATTGTTAACCGCCTACTTTTTTCGACTGCCTATACCTTTCTTTCTCTATCGCTCGATTGCCGTCTCTTTCG…
ChIPCRM5405-D	CTTCACCAGCTAGCGTGGACTTTTTGAAGGGATTAGGGATTTCACAAATCAATTAGTTTTGTCGCGGTTGTCAAAATTATGCACTCGCCAGGGAAAAGTCAAAGTCGAAGTCGGCGAAATGCCTTTCATCTGTAAGTCCGACTTGCAAAAAAAAAACTACACAAATTTCCAACTCAATTAGTGGCCCAGAGCAAAAGAATAAAAAGAGAGAAAAAGGGAAGCCGCAAAAGGAAAATCGAGGCGTTCAAATCTTCATTTATCCCTCGCTTAGAAAAGAAAGAAACGCTCTGCAGAAGAAAGAATAGTAACTGAACCTGCCGCCACGGCAATTGTTAACCGCCTACTTTTTTCGACTGCCTATACCTTTCTTTCTCTATCGCTCGATTGCCGTCTCTTTCC…
ChIPCRM5405-S	CTTCTTGCGCTAGCGTGGACTTTTTGAAGGGATTAGGGATTTCACAAATCAATTAGTTTTGTCGCGGTTGTCAAAATTATGCACTCGCCAGGGAAAAGTCAAAGTCGAAGTCGGCGAAATGCCTTTCATCTGTAAGTCCGACTTGCAAAAAAAAAACTACACAAATTTCCAACTCAATTAGTCGCCCAGAGCAAAAGAATAAAAAGAGAGAAAAAGGGAAGCCGCAAAAGGAAAATCGAGGCGTTCAAATCTTCATTTATCCCTCGCTTAGAAAAGAAAGAAACGCTCTGCAGAAGAAAGAATAGTAACTGAACCTGCCGCCTCGGCAATTGTTAACCGCCTACTTTTTTCGACTGCCTATACCTTTCTTTCTCTATCGCTCGATTGCCGTCTCTTTCG…
ChIPCRM5405-Z	CTTGGGTAGCTAGCGTGGACTTTTTGAAGGGATTAGGGATTTCACAAATCAATTAGTTTTGTCGCGGTTGTCAAAATTATGCACTCGCCAGGGAAAAGTCAAAGTCGAAGTCGGCGAAATGCCTTTCATCTGTAAGTCCGACTTGCAAAAAAAAAACTACACAAATTTCCAACTCAATTAGTGGCCCAGAGCAAAAGAATAAAAAGAGAGAAAAAGCCAAGCCGCAAAAGGAAAATCGAGGCGTTCAAATCTTCATTTATCGGTCGCTTAGAAAAGAAAGAAACGCTCTGCAGAAGAAAGAATAGTAACTGAACCTGCCGCCTCGGCAATTGTTAACCGCCTACTTTTTTCGACTGCCTATACCTTTCTTTCTCTATCGCTCGATTGCCGTCTCTTTCG…
ChIPCRM5405-DS	GAAGACACGCTAGCGTGGACTTTTTGAAGGGATTAGGGATTTCACAAATCAATTAGTTTTGTCGCGGTTGTCAAAATTATGCACTCGCCAGGGAAAAGTCAAAGTCGAAGTCGGCGAAATGCCTTTCATCTGTAAGTCCGACTTGCAAAAAAAAAACTACACAAATTTCCAACTCAATTAGTCGCCCAGAGCAAAAGAATAAAAAGAGAGAAAAAGGGAAGCCGCAAAAGGAAAATCGAGGCGTTCAAATCTTCATTTATCCCTCGCTTAGAAAAGAAAGAAACGCTCTGCAGAAGAAAGAATAGTAACTGAACCTGCCGCCACGGCAATTGTTAACCGCCTACTTTTTTCGACTGCCTATACCTTTCTTTCTCTATCGCTCGATTGCCGTCTCTTTCC…
ChIPCRM5405-DZ	GACTAAGAGCTAGCGTGGACTTTTTGAAGGGATTAGGGATTTCACAAATCAATTAGTTTTGTCGCGGTTGTCAAAATTATGCACTCGCCAGGGAAAAGTCAAAGTCGAAGTCGGCGAAATGCCTTTCATCTGTAAGTCCGACTTGCAAAAAAAAAACTACACAAATTTCCAACTCAATTAGTGGCCCAGAGCAAAAGAATAAAAAGAGAGAAAAAGCCAAGCCGCAAAAGGAAAATCGAGGCGTTCAAATCTTCATTTATCGGTCGCTTAGAAAAGAAAGAAACGCTCTGCAGAAGAAAGAATAGTAACTGAACCTGCCGCCACGGCAATTGTTAACCGCCTACTTTTTTCGACTGCCTATACCTTTCTTTCTCTATCGCTCGATTGCCGTCTCTTTCC…
ChIPCRM5405-SZ	GATGTAGCGCTAGCGTGGACTTTTTGAAGGGATTAGGGATTTCACAAATCAATTAGTTTTGTCGCGGTTGTCAAAATTATGCACTCGCCAGGGAAAAGTCAAAGTCGAAGTCGGCGAAATGCCTTTCATCTGTAAGTCCGACTTGCAAAAAAAAAACTACACAAATTTCCAACTCAATTAGTCGCCCAGAGCAAAAGAATAAAAAGAGAGAAAAAGCCAAGCCGCAAAAGGAAAATCGAGGCGTTCAAATCTTCATTTATCGGTCGCTTAGAAAAGAAAGAAACGCTCTGCAGAAGAAAGAATAGTAACTGAACCTGCCGCCTCGGCAATTGTTAACCGCCTACTTTTTTCGACTGCCTATACCTTTCTTTCTCTATCGCTCGATTGCCGTCTCTTTCG…
ChIPCRM5405-DSZ	GCAGCGACGCTAGCGTGGACTTTTTGAAGGGATTAGGGATTTCACAAATCAATTAGTTTTGTCGCGGTTGTCAAAATTATGCACTCGCCAGGGAAAAGTCAAAGTCGAAGTCGGCGAAATGCCTTTCATCTGTAAGTCCGACTTGCAAAAAAAAAACTACACAAATTTCCAACTCAATTAGTCGCCCAGAGCAAAAGAATAAAAAGAGAGAAAAAGCCAAGCCGCAAAAGGAAAATCGAGGCGTTCAAATCTTCATTTATCGGTCGCTTAGAAAAGAAAGAAACGCTCTGCAGAAGAAAGAATAGTAACTGAACCTGCCGCCACGGCAATTGTTAACCGCCTACTTTTTTCGACTGCCTATACCTTTCTTTCTCTATCGCTCGATTGCCGTCTCTTTCC…
ChIPCRM5432-WT	GCCTGTACGCTAGCTCAAATCAACCCCATGCACGGAAAACTGATCGTTTTTACCTGCCATAAAAATGTTTTGTTGAATGCCCATCACAATTCAACTAATTAATCAAACAAAATGCCAAGACGTACATTTTCATAAAAAAGAGGAGAGAATTCCTGCAAAGTTTCCGTTACCCCTAGGAAAAACTCTCGAATTTCCAGGCGTTCCGAGTTGATTTACTTTTCATAATAAAATCTTTTGGCAAGCCCATCAAAGGAAAAAATAATTTATAAACATTTTAAGGGAGCGCGTCGGCGACTGCCTACTGTGTATATGTATCTATAAGTGCGCGGTATGTAATCCGAGATACTTTCGGAATGGCATGGGGTTCTCGTCCAGGAGCAGTAGATCGATTTATAAACA…
ChIPCRM5432-D	GCTACACCGCTAGCTCAAATCAACCCCATGCACGGAAAACTGATCGTTTTTACCTGCCATAAAAATGTTTTGTTGAATGCCCATCACAATTCAACTAATTAATCAAACAAAATGCCAAGACGTACATTTTCATAAAAAAGAGGAGAGAATTCCTGCAAAGTTTCCGTTACCCCTAGGAAAAACTCTCGAATTTCCAGGCGTTCCGCGTTGATTTACTTTTCATAATAAAATCTTTTGGCAAGCCCATCAAAGGAAAAAATAATTTATAAACATTTTAAGGGAGCGCGTCGGCGACTGCCTACTGTGTATATGTATCTATAAGTGCGCGGTATGTAATCGGAGATACTTGCGGAATGGCATGGGGTTCTGGTCCAGGAGCAGTAGATCGATTTATAAACA…
ChIPCRM5432-Z	GCTAGCTAGCTAGCTCAAATCAACCCCATGCACGGAAAACTGATCGTTTTTACCTGCCATAAAAATGTTTTGTTGAATGCCCATCACAATTCAACTAATTAATCAAACAAAATGCCAAGACGTACATTTTCATAAAAAAGAGGAGAGAATTCCTGCAAAGTTTCCGTTACCCCTAGGAAAAACTCTCGAATTTCCAGGCGTTCCGAGTTGATTTACTTTTCATAATAAAATCTTTTGGCAAGCCCATCAAAGGAAAAAATAATTTATAAACATTTTAAGGGAGCGCGTCGGCGACTGCCTACTGTGTATATGTATCTATAAGTGCGCGGTATGTAATCCGAGATACTTTCGGAATGGCATGGGGTTCTCGTCCAGGAGCAGTAGATCGATTTATAAACA…
ChIPCRM5432-1	GCTTTGCCGCTAGCTCAAATCAACCCCATGCACGGAAAACTGATCGTTTTTACCTGCCATAAAAATGTTTTGTTGAATGCCCATCACAATTCAACTAATTAATCAAACAAAATGCCAAGACGTACATTTTCATAAAAAAGAGGAGAGAATTCCTGCAAAGTTTCCGTTACCCCTAGGAAAAACTCTCGAATATCCAGGCGTTCCGAGTTGATTTACTTTTCATAATAAAATCTTTTGGCAAGCCCATCAAAGGAAAAAATAATTTATAAACATTTTAAGGGAGCGCGTCGGCGACTGCCTACTGTGTATATGTATCTATAAGTGCGCGGTATGTAATCCGAGATACTTTCGGAATGGCATGGGGTTCTCGTCCAGGAGCAGTAGATCGATTTATAAACA…
ChIPCRM5432-DZ	GGACCAGAGCTAGCTCAAATCAACCCCATGCACGGAAAACTGATCGTTTTTACCTGCCATAAAAATGTTTTGTTGAATGCCCATCACAATTCAACTAATTAATCAAACAAAATGCCAAGACGTACATTTTCATAAAAAAGAGGAGAGAATTCCTGCAAAGTTTCCGTTACCCCTAGGAAAAACTCTCGAATTTCCAGGCGTTCCGCGTTGATTTACTTTTCATAATAAAATCTTTTGGCAAGCCCATCAAAGGAAAAAATAATTTATAAACATTTTAAGGGAGCGCGTCGGCGACTGCCTACTGTGTATATGTATCTATAAGTGCGCGGTATGTAATCGGAGATACTTGCGGAATGGCATGGGGTTCTGGTCCAGGAGCAGTAGATCGATTTATAAACA…
ChIPCRM5432-D1	GGTAAGACGCTAGCTCAAATCAACCCCATGCACGGAAAACTGATCGTTTTTACCTGCCATAAAAATGTTTTGTTGAATGCCCATCACAATTCAACTAATTAATCAAACAAAATGCCAAGACGTACATTTTCATAAAAAAGAGGAGAGAATTCCTGCAAAGTTTCCGTTACCCCTAGGAAAAACTCTCGAATATCCAGGCGTTCCGCGTTGATTTACTTTTCATAATAAAATCTTTTGGCAAGCCCATCAAAGGAAAAAATAATTTATAAACATTTTAAGGGAGCGCGTCGGCGACTGCCTACTGTGTATATGTATCTATAAGTGCGCGGTATGTAATCGGAGATACTTGCGGAATGGCATGGGGTTCTGGTCCAGGAGCAGTAGATCGATTTATAAACA…
ChIPCRM5432-Z1	GGTCTAACGCTAGCTCAAATCAACCCCATGCACGGAAAACTGATCGTTTTTACCTGCCATAAAAATGTTTTGTTGAATGCCCATCACAATTCAACTAATTAATCAAACAAAATGCCAAGACGTACATTTTCATAAAAAAGAGGAGAGAATTCCTGCAAAGTTTCCGTTACCCCTAGGAAAAACTCTCGAATATCCAGGCGTTCCGAGTTGATTTACTTTTCATAATAAAATCTTTTGGCAAGCCCATCAAAGGAAAAAATAATTTATAAACATTTTAAGGGAGCGCGTCGGCGACTGCCTACTGTGTATATGTATCTATAAGTGCGCGGTATGTAATCCGAGATACTTTCGGAATGGCATGGGGTTCTCGTCCAGGAGCAGTAGATCGATTTATAAACA…
ChIPCRM5432-DZ1	GTGCTGGAGCTAGCTCAAATCAACCCCATGCACGGAAAACTGATCGTTTTTACCTGCCATAAAAATGTTTTGTTGAATGCCCATCACAATTCAACTAATTAATCAAACAAAATGCCAAGACGTACATTTTCATAAAAAAGAGGAGAGAATTCCTGCAAAGTTTCCGTTACCCCTAGGAAAAACTCTCGAATATCCAGGCGTTCCGCGTTGATTTACTTTTCATAATAAAATCTTTTGGCAAGCCCATCAAAGGAAAAAATAATTTATAAACATTTTAAGGGAGCGCGTCGGCGACTGCCTACTGTGTATATGTATCTATAAGTGCGCGGTATGTAATCGGAGATACTTGCGGAATGGCATGGGGTTCTGGTCCAGGAGCAGTAGATCGATTTATAAACA…
ChIPCRM5792-WT	TATAGCGAGCTAGCATGGCTATAACGTGTCGCACGGCTCGGAAACAGGTTCCCCGAAAAATTCGGTTAACTTTTGTTAAGTTTGCCACAGCGCGTTGAGTCATTGAAATATTTATTTGCATAATGAGTGTAAACAGAAAGCTTGTAAGCGTGGTTCGCAGAAACAAAATCGTACGCTCACAAAAGTGGCTAAAGTCGAATGTAATTACCGTCGCATCTGCCGGCTGGCGAGCAAACAAAGGATAACAAGGATCTTCGATCGTCCTGTTGAGACACGAACCAAACGATTCCGTTTACCTGGAAATTCGGAAATCGTAGCAAATCGAAGTCACTATGCTGAGAACAGACGGCGGCATGTGCGCGAGTCCGAGTACCCACTTAACCAGAGAATCCTTCGAGA…
ChIPCRM5792-D	TCCCAACAGCTAGCATGGCTATAACGTGTCGCACGGCTCAGAAACAGGTTCCCGGAAAAATTCCGTTAACTTTTGTTAAGTTTGCCACAGCGCGTTGAGTCATTGAAATATTTATTTGCATAATGAGTGTAAACAGAAAGCTTGTAAGCGTGGTTCGCAGAAACAAAATCGTACGCTCACAAAAGTGGCTAAAGTCGAATGTAATTACCGTCGCATCTGCCGGCTGGCGAGCAAACAAAGGATAACAAGGATCTTCGATCGTCCTGTTGAGACAGGAACCAAACGATTCCGTTTACCTGGAAATTCCGAAATCGTAGCAAATCGAAGTCACTATGCTGAGAACAGACGGCGGCATGTGCGCGAGTCGGAGTACCCACTTAACCAGAGAATCCTTCGAGA…
ChIPCRM5792-Z	TCGCTAGAGCTAGCATGGCTATAACGTGTCGCACGGCTCGGAAACAGGTTCCCCGAAAAATTCGGTTAACTTTTGTTAAGTTTGCCACAGCGCGTTGAGTCATTGAAATATTTATTTGCATAATGAGTGTAAACAGAAAGCTTGTAAGCGTGGTTCGCAGAAACAAAATCGTACGCTCACAAAAGTGGCTAAAGTCGAATGTAATTACCGTCGCATCTGCCGGCTGGCGAGCAAACAAAGGATAACAAGGATCTTCGATCGTCCTGTTGAGACACGAACCAAACGATTCCGTTTACCTGGAAATTCGGAAATCGTAGCAAATCGAAGTCACTATGCTGAGAACAGACGGCGGCATGTGCGCGAGTCCGAGTACCCACTTAACCAGAGAATCCTTCGAGA…
ChIPCRM5792-1	TGCCTGTTGCTAGCATGGCTATAACGTGTCGCACGGCTCGGAAACAGGTTCCCCGAAAAATTCGGTTAACTTTTGTTAAGTTTGCCACAGCGCGTTGAGTCATTGAAATATTTATTTGCATAATGAGTGTAAACAGAAAGCTTGTAAGCGTGGTTCGCAGAAACAAAATCGTACGCTCACAAAAGTGGCTAAAGTCGAATGTAATTACCGTCGCATCTGCCGGCTGGCGAGCAAACAAAGGATAACAAGGATCTTCGATCGTCCTGTTGAGACACGAACCAAACGATTCCGTTTACCCGGAAATTCGGAAATCGTAGCAAATCGAAGTCACTATGCTGAGAACAGACGGCGGCATGTGCGCGAGTCCGAGTACCCACTTAACCAGAGAATCCTTCGAGA…
ChIPCRM5792-DZ	TTCAGGTTGCTAGCATGGCTATAACGTGTCGCACGGCTCAGAAACAGGTTCCCGGAAAAATTCCGTTAACTTTTGTTAAGTTTGCCACAGCGCGTTGAGTCATTGAAATATTTATTTGCATAATGAGTGTAAACAGAAAGCTTGTAAGCGTGGTTCGCAGAAACAAAATCGTACGCTCACAAAAGTGGCTAAAGTCGAATGTAATTACCGTCGCATCTGCCGGCTGGCGAGCAAACAAAGGATAACAAGGATCTTCGATCGTCCTGTTGAGACAGGAACCAAACGATTCCGTTTACCTGGAAATTCCGAAATCGTAGCAAATCGAAGTCACTATGCTGAGAACAGACGGCGGCATGTGCGCGAGTCGGAGTACCCACTTAACCAGAGAATCCTTCGAGA…
ChIPCRM5792-D1	TCGCAGTTGCTAGCATGGCTATAACGTGTCGCACGGCTCAGAAACAGGTTCCCGGAAAAATTCCGTTAACTTTTGTTAAGTTTGCCACAGCGCGTTGAGTCATTGAAATATTTATTTGCATAATGAGTGTAAACAGAAAGCTTGTAAGCGTGGTTCGCAGAAACAAAATCGTACGCTCACAAAAGTGGCTAAAGTCGAATGTAATTACCGTCGCATCTGCCGGCTGGCGAGCAAACAAAGGATAACAAGGATCTTCGATCGTCCTGTTGAGACAGGAACCAAACGATTCCGTTTACCCGGAAATTCCGAAATCGTAGCAAATCGAAGTCACTATGCTGAGAACAGACGGCGGCATGTGCGCGAGTCGGAGTACCCACTTAACCAGAGAATCCTTCGAGA…
ChIPCRM5792-Z1	TCCAACTTGCTAGCATGGCTATAACGTGTCGCACGGCTCGGAAACAGGTTCCCCGAAAAATTCGGTTAACTTTTGTTAAGTTTGCCACAGCGCGTTGAGTCATTGAAATATTTATTTGCATAATGAGTGTAAACAGAAAGCTTGTAAGCGTGGTTCGCAGAAACAAAATCGTACGCTCACAAAAGTGGCTAAAGTCGAATGTAATTACCGTCGCATCTGCCGGCTGGCGAGCAAACAAAGGATAACAAGGATCTTCGATCGTCCTGTTGAGACACGAACCAAACGATTCCGTTTACCCGGAAATTCGGAAATCGTAGCAAATCGAAGTCACTATGCTGAGAACAGACGGCGGCATGTGCGCGAGTCCGAGTACCCACTTAACCAGAGAATCCTTCGAGA…
ChIPCRM5792-DZ1	CGGTCTGTGCTAGCATGGCTATAACGTGTCGCACGGCTCAGAAACAGGTTCCCGGAAAAATTCCGTTAACTTTTGTTAAGTTTGCCACAGCGCGTTGAGTCATTGAAATATTTATTTGCATAATGAGTGTAAACAGAAAGCTTGTAAGCGTGGTTCGCAGAAACAAAATCGTACGCTCACAAAAGTGGCTAAAGTCGAATGTAATTACCGTCGCATCTGCCGGCTGGCGAGCAAACAAAGGATAACAAGGATCTTCGATCGTCCTGTTGAGACAGGAACCAAACGATTCCGTTTACCCGGAAATTCCGAAATCGTAGCAAATCGAAGTCACTATGCTGAGAACAGACGGCGGCATGTGCGCGAGTCGGAGTACCCACTTAACCAGAGAATCCTTCGAGA…
ChIPCRM5857-WT	TCTAAGGTGCTAGCGGTTTGCTCATCAGATTTCACCTCTTGATGACAAAGTTTTTCGTTTTTTTTTTTGCAGGCCAACCTTTCCAGCGAAATTGATGCAGCAAAATATTTATCTTGCAAATTTCCTTATCGAAATGCCATTAAAGCTTAAAAGGATTTCGGTTGCCAAAAACCCCTGTGTCGCAACAACAACCACTTGTTGCTTTATATGGTTGATTCCCTTGTTGTTGTAGCTGCTTTAAATGTTGTTGCTATTACCATTGTTGTTGTAGTTGGTGGCATGTGTGAAACGACGGTACTCGAACAATTTTCGTCGCACAACAAGCAGATTTCGTTGTCGAAATATGTGAAATTTTTTCACAGCCACTTCACAAATTTGCCAGTTGTTGTTCGGCACTTT…
ChIPCRM5857-D	TACCCAGTGCTAGCGGTTTGCTCATCAGATTTCACCTCTTGATGACAAAGTTTTTGGTTTTTTTTTTTGCAGGCCAACCTTTCCAGCGAAATTGATGCAGCAAAATATTTATCTTGCAAATTTCCTTATCGAAATGCCATTAAAGCTTAAAAGGATTTCCGTTGCCAAAAACCCCTGTGTCGCAACAACAACCACTTGTTGCTTTATATGGTTGATTCCCTTGTTGTTGTAGCTGCTTTAAATGTTGTTGCTATTACCATTGTTGTTGTAGTTGGTGGCATGTGTGAAACGACGGTACTCGAACAATTTTGGTCGCACAACAAGCAGATTTCCTTGTCGAAATATGTGAAATTTTTTCACAGCCACTTCACAAATTTGCCAGTTGTTGTTCCGCACTTT…
ChIPCRM5857-S	TGGACAGTGCTAGCGGTTTGCTCATCAGATTTCACCTCTTGATGACAAAGTTTTTCGTTTTTTTTTTTGCAGGCCAACCTTTCCAGCGAAATTGATGCAGCAAAATATTTATCTTGCAAATTTCCTTATCGAAATGCCATTAAAGCTTAAAAGGATTTCGGTTGCCAAAAACCCCTGTGTCGCAACAACAACCACTTGTTGCTTTATATGGTTGATTCCCTTGTTGTTGTAGCTGCTTTAAATGTTGTTGCTATTACCATTGTTGTTGTAGTTGGAGGCATGTGTGAAACGACGGTACTCGAACAATTTTCGTCGCACAACAAGCAGATTTCGTTGTCGAAATATGTGAAATTTTTTCACAGCCACTTCACAAATTTGCCAGTTGTTGTTCGGCACTTT…
ChIPCRM5857-1	GCAGGTCTGCTAGCGGTTTGCTCATCAGATTTCACCTCTTGATGACAAAGTTTTTCGTTTTTTTTTTTGCAGGCCAACCTTCTCAGCGAAATTGATGCAGCAAAATATTTATCTTGCAAATTTCCTTATCGAAATGCCATTAAAGCTTAAAAGGATTTCGGTTGCCAAAAACCCCTGTGTCGCAACAACAACCACTTGTTGCTTTATATGGTTGATTCCCTTGTTGTTGTAGCTGCTTTAAATGTTGTTGCTATTACCATTGTTGTTGTAGTTGGTGGCATGTGTGAAACGACGGTACTCGAACAATTTTCGTCGCACAACAAGCAGATTTCGTTGTCGAAATATGTGAAATTTTTTCACAGCCACTTCACAAATTTGCCAGTTGTTGTTCGGCACTTT…
ChIPCRM5857-DS	GAAACGCTGCTAGCGGTTTGCTCATCAGATTTCACCTCTTGATGACAAAGTTTTTGGTTTTTTTTTTTGCAGGCCAACCTTTCCAGCGAAATTGATGCAGCAAAATATTTATCTTGCAAATTTCCTTATCGAAATGCCATTAAAGCTTAAAAGGATTTCCGTTGCCAAAAACCCCTGTGTCGCAACAACAACCACTTGTTGCTTTATATGGTTGATTCCCTTGTTGTTGTAGCTGCTTTAAATGTTGTTGCTATTACCATTGTTGTTGTAGTTGGAGGCATGTGTGAAACGACGGTACTCGAACAATTTTGGTCGCACAACAAGCAGATTTCCTTGTCGAAATATGTGAAATTTTTTCACAGCCACTTCACAAATTTGCCAGTTGTTGTTCCGCACTTT…
ChIPCRM5857-D1	TTGGTCCTGCTAGCGGTTTGCTCATCAGATTTCACCTCTTGATGACAAAGTTTTTGGTTTTTTTTTTTGCAGGCCAACCTTCTCAGCGAAATTGATGCAGCAAAATATTTATCTTGCAAATTTCCTTATCGAAATGCCATTAAAGCTTAAAAGGATTTCCGTTGCCAAAAACCCCTGTGTCGCAACAACAACCACTTGTTGCTTTATATGGTTGATTCCCTTGTTGTTGTAGCTGCTTTAAATGTTGTTGCTATTACCATTGTTGTTGTAGTTGGTGGCATGTGTGAAACGACGGTACTCGAACAATTTTGGTCGCACAACAAGCAGATTTCCTTGTCGAAATATGTGAAATTTTTTCACAGCCACTTCACAAATTTGCCAGTTGTTGTTCCGCACTTT…
ChIPCRM5857-S1	TTCTGCCTGCTAGCGGTTTGCTCATCAGATTTCACCTCTTGATGACAAAGTTTTTCGTTTTTTTTTTTGCAGGCCAACCTTCTCAGCGAAATTGATGCAGCAAAATATTTATCTTGCAAATTTCCTTATCGAAATGCCATTAAAGCTTAAAAGGATTTCGGTTGCCAAAAACCCCTGTGTCGCAACAACAACCACTTGTTGCTTTATATGGTTGATTCCCTTGTTGTTGTAGCTGCTTTAAATGTTGTTGCTATTACCATTGTTGTTGTAGTTGGAGGCATGTGTGAAACGACGGTACTCGAACAATTTTCGTCGCACAACAAGCAGATTTCGTTGTCGAAATATGTGAAATTTTTTCACAGCCACTTCACAAATTTGCCAGTTGTTGTTCGGCACTTT…
ChIPCRM5857-DS1	TCGCCTATGCTAGCGGTTTGCTCATCAGATTTCACCTCTTGATGACAAAGTTTTTGGTTTTTTTTTTTGCAGGCCAACCTTCTCAGCGAAATTGATGCAGCAAAATATTTATCTTGCAAATTTCCTTATCGAAATGCCATTAAAGCTTAAAAGGATTTCCGTTGCCAAAAACCCCTGTGTCGCAACAACAACCACTTGTTGCTTTATATGGTTGATTCCCTTGTTGTTGTAGCTGCTTTAAATGTTGTTGCTATTACCATTGTTGTTGTAGTTGGAGGCATGTGTGAAACGACGGTACTCGAACAATTTTGGTCGCACAACAAGCAGATTTCCTTGTCGAAATATGTGAAATTTTTTCACAGCCACTTCACAAATTTGCCAGTTGTTGTTCCGCACTTT…
hth_3-WT	GCCTTCTGGCTAGCTGGCATCACCATTTGGACTCTGCGCGTCTACTGTTTCTCAAATGCGATCTTCAATGAGTCATAAAAATAGCTGGCTAACGCAAATGGGGAGCAGGATGTGGAGCAGCAGCAGCGACAGCAGCGACAGCAGCGACAGCAGCATCAGCTACTTGCAACATTATAATTTGTATGTTAAAACATCGTAAATTATCCAAATGTCAGTGTGTGGCAGCGCATCTTCAGCGTGGTTTTATGAACTCTAAAAAGGGGGCGCTAAAGGGGGCGTGGACGAGGGCCGGAGGAGGAAGTGTCAAGTGTGGGCAGCGCCATTCTGAAGTCACATCGCATATTTGTGACATATGGCAGCAAGACATTGTTGATCTTGCTGCGGCATGGGAAGATGCTG…
hth_3-D	TAACGCTGGCTAGCTGGCATCACCATTTGGACTCTGCGCGTCTACTGTTTCTCAAATGCGATCTTCAATGAGTCATAAAAATAGCTGGCTAACGCAAATGGGGAGCAGGATGTGGAGCAGCAGCAGCGACAGCAGCGACAGCAGCGACAGCAGCATCAGCTACTTGCAACATTATAATTTGTATGTTAAAACATCGTAAATTATCCAAATGTCAGTGTGTGGCAGCGCATCTTCAGCGTGGTTTTATGAACTCTAAAAAGGGGGCGCTAAAGGGGGCGTGGAGGAGGGCCGGAGGAGGAAGTGTCAAGTGTGGGCAGCGCCATTCTGAAGTCACATCGCATATTTGTGACATATGGCAGCAAGACATTGTTGATCTTGCTGCGGCATGGGAAGATGCTG…
hth_3-Z	CTGTGTCGGCTAGCTGGCATCACCATTTGGACTCTGCGCGTCTACTGTTTCTCAAATGCGATCTTCAATGAGTCATAAAAATAGCTGGCTAACGCAAATGGGGAGCAGGATGTGGAGCAGCAGCAGCGACAGCAGCGACAGCAGCGACAGCAGCATCAGCTACTTGCAACATTATAATTTGTATGTTAAAACATCGTAAATTATCCAAATGTCAGTGTGTGGCAGCGCATCTTCAGCGTGGTTTTATGAACTCTAAAAAGGGGGCGCTAAAGGGGGCGTGGACGAACTCCGGAGGAGGAAGTGTCAAGTGTGGGCAGCGCCATTCTGAAGTCACATCGCATATTTGTGACATATGGCAGCAAGACATTGTTGATCTTGCTGCGGCATGGGAAGATGCTG…
hth_3-1	GTGTAGCGGCTAGCTGGCATCACCATTTGGACTCTGCGCGTCTACTGTTTCTCAAATGCGATCTTCAATGAGTCATAAAAATAGCTGGCTAACGCAAATGGGGAGCAGGATGTGGAGCAGCAGCAGCGACAGCAGCGACAGCAGCGACAGCAGCATCAGCTACTTGCAACATTATAATTTGTATGTTAAAACATCGTAAATTATCCAAATGTCAGTGTGTGGCAGCGCATCTTCAGCGTGGTTTTATGAACTCTAAAAAGGGGGCGCTAAAGGGGGCGTGGACGAGGGCCGGAGGAGGAAGTGTCAAGTGTGGGCAGCGCCATTCTGAAGTCACATCGCATATTTGTGACATATGGCAGCAAGACATTGTTGATCTTGCTGCGGCATGGGAAGATGCTG…
hth_3-DZ	TCTTCAGCGCTAGCTGGCATCACCATTTGGACTCTGCGCGTCTACTGTTTCTCAAATGCGATCTTCAATGAGTCATAAAAATAGCTGGCTAACGCAAATGGGGAGCAGGATGTGGAGCAGCAGCAGCGACAGCAGCGACAGCAGCGACAGCAGCATCAGCTACTTGCAACATTATAATTTGTATGTTAAAACATCGTAAATTATCCAAATGTCAGTGTGTGGCAGCGCATCTTCAGCGTGGTTTTATGAACTCTAAAAAGGGGGCGCTAAAGGGGGCGTGGAGGAACTCCGGAGGAGGAAGTGTCAAGTGTGGGCAGCGCCATTCTGAAGTCACATCGCATATTTGTGACATATGGCAGCAAGACATTGTTGATCTTGCTGCGGCATGGGAAGATGCTG…
hth_3-D1	TCTAGTCCGCTAGCTGGCATCACCATTTGGACTCTGCGCGTCTACTGTTTCTCAAATGCGATCTTCAATGAGTCATAAAAATAGCTGGCTAACGCAAATGGGGAGCAGGATGTGGAGCAGCAGCAGCGACAGCAGCGACAGCAGCGACAGCAGCATCAGCTACTTGCAACATTATAATTTGTATGTTAAAACATCGTAAATTATCCAAATGTCAGTGTGTGGCAGCGCATCTTCAGCGTGGTTTTATGAACTCTAAAAAGGGGGCGCTAAAGGGGGCGTGGAGGAGGGCCGGAGGAGGAAGTGTCAAGTGTGGGCAGCGCCATTCTGAAGTCACATCGCATATTTGTGACATATGGCAGCAAGACATTGTTGATCTTGCTGCGGCATGGGAAGATGCTG…
hth_3-Z1	TTCACTACGCTAGCTGGCATCACCATTTGGACTCTGCGCGTCTACTGTTTCTCAAATGCGATCTTCAATGAGTCATAAAAATAGCTGGCTAACGCAAATGGGGAGCAGGATGTGGAGCAGCAGCAGCGACAGCAGCGACAGCAGCGACAGCAGCATCAGCTACTTGCAACATTATAATTTGTATGTTAAAACATCGTAAATTATCCAAATGTCAGTGTGTGGCAGCGCATCTTCAGCGTGGTTTTATGAACTCTAAAAAGGGGGCGCTAAAGGGGGCGTGGACGAACTCCGGAGGAGGAAGTGTCAAGTGTGGGCAGCGCCATTCTGAAGTCACATCGCATATTTGTGACATATGGCAGCAAGACATTGTTGATCTTGCTGCGGCATGGGAAGATGCTG…
hth_3-DZ1	TGTTGGGAGCTAGCTGGCATCACCATTTGGACTCTGCGCGTCTACTGTTTCTCAAATGCGATCTTCAATGAGTCATAAAAATAGCTGGCTAACGCAAATGGGGAGCAGGATGTGGAGCAGCAGCAGCGACAGCAGCGACAGCAGCGACAGCAGCATCAGCTACTTGCAACATTATAATTTGTATGTTAAAACATCGTAAATTATCCAAATGTCAGTGTGTGGCAGCGCATCTTCAGCGTGGTTTTATGAACTCTAAAAAGGGGGCGCTAAAGGGGGCGTGGAGGAACTCCGGAGGAGGAAGTGTCAAGTGTGGGCAGCGCCATTCTGAAGTCACATCGCATATTTGTGACATATGGCAGCAAGACATTGTTGATCTTGCTGCGGCATGGGAAGATGCTG…
