# Supplementary material for: Quantitative-enhancer-FACS-seq (QeFS) reveals epistatic interactions among motifs within transcriptional enhancers in developing Drosophila tissue
Source: Genome Biol. 2021 Dec 20;22:348. doi: 10.1186/s13059-021-02574-x (PMC8686523; doi:10.1186/s13059-021-02574-x)
Supplement: Supplementary file 4 — Additional file 4: Table S4. QeFS processed data. [file 13059_2021_2574_MOESM4_ESM.xls]

## Sheet: key
Supplemental Table S4. QeFS processed data.
TWICD2PLUS	Normalized expression measure ("avgUMIcount") for all constructs that passed abundance filters (see Methods) in sorted twiCD2+ cells.
TWICD2PLUS_full	Expression measurements for all individual replicates (tags, sort days) that passed abundance filters in sorted twiCD2+ cells.
MEFCD2MINUScombined	Normalized expression measure ("avgUMIcount") for all constructs that passed abundance filters (see Methods) in sorted mef2[I-ED5]CD2- cells, combining data from both replicate experiments.
MEFCD2MINUS_full	Expression measurements for all individual replicates (tags, sort days) that passed abundance filters in sorted mef2[I-ED5]CD2- cells.
MEFCD2MINUSrep1	Normalized expression measure ("avgUMIcount") for all constructs that passed abundance filters (see Methods) in the first replicate of sorted mef2[I-ED5]CD2- cells. (used for reproducibility comparison in Figure 2E)
MEFCD2MINUSrep2	Normalized expression measure ("avgUMIcount") for all constructs that passed abundance filters (see Methods) in the second replicate of sorted mef2[I-ED5]CD2- cells. (used for reproducibility comparison in Figure 2E)
TWICD2PLUS_CIresults	Results (t statistic, Benjamini-Hochberg-corrected p value, and significance call) from all pairwise comparisons performed using the Conover-Iman test (see Methods) on data from sorted twiCD2+ cells.
MEFCD2MINUScombined_CIresults	Results (t statistic, Benjamini-Hochberg-corrected p value, and significance call) from all pairwise comparisons performed using the Conover-Iman test (see Methods) on data from sorted mef2[I-ED5]CD2- cells, combining data from both replicate experiments.

## Sheet: TWICD2PLUS
Enhancers	numTags	avgUMIcount	sdUMIcount	totalUMIcount	standardError
Act57B_Mef2_Mut	11	1.2668	0.527075	13.9348	0.158919
Act57B_Mef2_WT	10	6.22612	2.5816	62.2612	0.816375
BTub60D_bap_Mut	9	1.00341	0.879829	9.03073	0.293276
BTub60D_binI_binII_bap_Mut	10	0.0731067	0.0671461	0.731067	0.0212335
BTub60D_WT	12	0.706494	0.488443	8.47793	0.141001
CBP2862-7	11	0.855211	0.433523	9.40732	0.130712
CBP2862-D	9	0.186029	0.237938	1.67426	0.0793125
CBP2862-D7	5	0.414321	0.348889	2.07161	0.156028
CBP2862-DS	8	0.448104	0.228314	3.58483	0.0807212
CBP2862-DS7	9	0.110048	0.0701018	0.990432	0.0233673
CBP2862-S	9	0.793075	0.439688	7.13767	0.146563
CBP2862-S7	9	0.473621	0.232985	4.26259	0.0776617
CBP2862-WT	4	1.00504	0.563775	4.02017	0.281887
CG7759_33-7	6	0.766492	0.387675	4.59895	0.158268
CG7759_33-D	9	0.571761	0.544481	5.14585	0.181494
CG7759_33-D7	9	0.312416	0.29543	2.81174	0.0984766
CG7759_33-DS	6	0.434519	0.213598	2.60711	0.0872012
CG7759_33-S	6	0.849617	0.363134	5.0977	0.148249
CG7759_33-S7	10	0.521974	0.227508	5.21974	0.0719442
CG7759_33-WT	12	0.379027	0.419625	4.54832	0.121135
ChIPCRM2000-1	7	0.146524	0.0947887	1.02567	0.0358267
ChIPCRM2000-7	4	0.0359034	0.0102635	0.143613	0.00513174
ChIPCRM2000-71	6	0.0544831	0.0175399	0.326898	0.00716064
ChIPCRM2000-D1	6	0.0351231	0.0177163	0.210739	0.00723264
ChIPCRM2000-D71	6	0.036326	0.030851	0.217956	0.0125949
ChIPCRM2000-WT	7	0.127854	0.146952	0.894976	0.0555425
ChIPCRM2497-1	6	0.872818	0.282601	5.23691	0.115371
ChIPCRM2497-D	12	1.35242	0.64735	16.229	0.186874
ChIPCRM2497-DS1	9	0.823815	0.471788	7.41434	0.157263
ChIPCRM2497-S	11	1.51664	0.648578	16.683	0.195554
ChIPCRM2497-S1	11	0.889332	0.307168	9.78265	0.0926147
ChIPCRM2497-WT	6	1.38173	0.30138	8.2904	0.123038
ChIPCRM2613-1	8	1.39693	0.961861	11.1754	0.340069
ChIPCRM2613-7	8	1.55862	0.523825	12.469	0.1852
ChIPCRM2613-71	6	1.26524	0.355433	7.59146	0.145105
ChIPCRM2613-D	9	0.971941	0.378041	8.74747	0.126014
ChIPCRM2613-D1	6	0.695733	0.138762	4.1744	0.0566494
ChIPCRM2613-WT	8	1.52255	1.18537	12.1804	0.419091
ChIPCRM2847-1	9	0.0607563	0.0291651	0.546806	0.0097217
ChIPCRM2847-D	9	0.0412076	0.0241497	0.370868	0.00804991
ChIPCRM2847-D1	6	0.0642664	0.0554799	0.385598	0.0226496
ChIPCRM2847-DS	6	0.233411	0.148654	1.40046	0.0606876
ChIPCRM2847-DS1	6	0.149474	0.0620827	0.896847	0.0253451
ChIPCRM2847-S1	9	0.252166	0.218079	2.26949	0.0726931
ChIPCRM2847-WT	9	0.220734	0.165135	1.98661	0.055045
ChIPCRM3407-7	5	0.238793	0.104524	1.19397	0.0467448
ChIPCRM3407-D7	10	0.152495	0.106583	1.52495	0.0337046
ChIPCRM3407-DS	6	0.24039	0.0582228	1.44234	0.0237693
ChIPCRM3407-S	10	0.381766	0.115946	3.81766	0.0366653
ChIPCRM3407-S7	12	0.229492	0.156168	2.7539	0.0450819
ChIPCRM3407-WT	8	0.282303	0.136206	2.25842	0.0481561
ChIPCRM5405-D	7	0.242398	0.222765	1.69679	0.0841971
ChIPCRM5405-D7	9	0.540638	0.641805	4.86574	0.213935
ChIPCRM5405-DS	6	0.380312	0.311034	2.28187	0.126979
ChIPCRM5405-DS7	9	0.28324	0.258717	2.54916	0.0862389
ChIPCRM5405-S	5	0.291544	0.10024	1.45772	0.0448287
ChIPCRM5405-S7	4	0.272323	0.18627	1.08929	0.0931351
ChIPCRM5405-WT	8	0.515642	0.490176	4.12513	0.173303
ChIPCRM5432-1	6	3.0068	0.283923	18.0408	0.115911
ChIPCRM5432-7	6	4.75891	1.25797	28.5535	0.513562
ChIPCRM5432-71	9	4.02793	1.25775	36.2514	0.419252
ChIPCRM5432-D	9	3.22991	1.65539	29.0692	0.551797
ChIPCRM5432-D1	9	0.0181011	0.0159083	0.16291	0.00530278
ChIPCRM5432-D7	8	3.49313	1.22252	27.945	0.432228
ChIPCRM5432-D71	9	3.67338	2.28068	33.0604	0.760225
ChIPCRM5432-WT	7	7.90413	8.11393	55.3289	3.06678
ChIPCRM5792-1	9	1.85874	1.31811	16.7286	0.439371
ChIPCRM5792-7	9	1.84656	0.470105	16.6191	0.156702
ChIPCRM5792-71	8	1.38517	0.420128	11.0813	0.148538
ChIPCRM5792-D1	12	1.53147	0.970726	18.3777	0.280224
ChIPCRM5792-D7	6	1.72116	1.35628	10.327	0.553699
ChIPCRM5792-D71	9	1.36084	0.589354	12.2476	0.196451
ChIPCRM5857-1	6	0.063601	0.0645411	0.381606	0.0263488
ChIPCRM5857-D	7	0.0523467	0.0476675	0.366427	0.0180166
ChIPCRM5857-D1	9	0.0248628	0.0148682	0.223766	0.00495605
ChIPCRM5857-DS1	6	0.0296427	0.0162925	0.177856	0.00665137
ChIPCRM5857-S	9	0.222932	0.295528	2.00639	0.0985093
ChIPCRM5857-WT	9	0.036597	0.0281646	0.329373	0.00938818
hth_3-1	8	1.67647	1.30521	13.4117	0.461462
hth_3-7	6	1.59808	0.701737	9.58847	0.286483
hth_3-71	6	1.82712	0.340796	10.9627	0.139129
hth_3-D	9	1.06079	0.49361	9.54709	0.164537
hth_3-D1	12	1.93468	1.10223	23.2162	0.318187
hth_3-D7	6	1.87667	0.708413	11.26	0.289208
hth_3-D71	6	1.96516	1.50735	11.791	0.615373
hth_3-WT	9	2.22038	2.14671	19.9834	0.715571

## Sheet: TWICD2PLUS_full
Tag	Enhancer_RNA	UMI_count_RNA	Read_count_RNA	Enhancer_DNA	UMI_count_DNA	Read_count_DNA	normUMI_DNA	normUMI_RNA	normUMI	replicate
AAAAATCGGGTAATTCATCA	ChIPCRM5405-D7	685	9227	ChIPCRM5405-D7	2272	112693	0.00365597	0.00050144	0.137156	day1
AAAACACGGCCAGTTGAATG	CBP2862-S7	4677	61473	CBP2862-S7	3255	154833	0.00523776	0.0034237	0.653657	day1
AAAATATTCCAAATACTTTT	ChIPCRM2613-1	610	8293	ChIPCRM2613-1	724	35089	0.00116502	0.000446538	0.383288	day1
AAACAGATAATAGCCCCTAG	ChIPCRM3407-S7	1530	20136	ChIPCRM3407-S7	4338	205389	0.00698046	0.00112	0.160449	day1
AAACTTACTAAGGACATAGT	hth_3-1	107	1413	hth_3-1	219	10411	0.000352402	7.83271e-05	0.222266	day1
AAAGGCCTACTATAAAGAAT	CBP2862-D	689	9561	CBP2862-D	1754	78660	0.00282244	0.000504368	0.1787	day1
AAATAGACGGTAAACTTACA	ChIPCRM5792-7	17324	307165	ChIPCRM5792-7	3536	164381	0.00568993	0.0126817	2.22879	day1
AAATCTAAGTACCAGGCCGT	ChIPCRM5857-D	34	479	ChIPCRM5857-D	1461	74097	0.00235096	2.4889e-05	0.0105867	day1
AAATCTTAAATACCAAAATA	ChIPCRM5405-S	331	4034	ChIPCRM5405-S	711	31937	0.0011441	0.000242302	0.211784	day1
AACAAATACCTAAGACTAGT	ChIPCRM5792-D71	641	7500	ChIPCRM5792-D71	233	10565	0.00037493	0.000469231	1.25151	day1
AACAAATGAGCTTCACACAA	CG7759_33-S7	483	5920	CG7759_33-S7	775	38012	0.00124709	0.00035357	0.283517	day1
AACCAGTAGGATATGTTAAC	BTub60D_binI_binII_bap_Mut	34	306	BTub60D_binI_binII_bap_Mut	1667	78636	0.00268244	2.4889e-05	0.00927849	day1
AACCTATAAAATTGCCTCTA	CG7759_33-DS	4734	64786	CG7759_33-DS	2755	124845	0.00443319	0.00346543	0.781701	day1
AACGACCATATTGGTAGCTC	ChIPCRM2613-D1	10027	145751	ChIPCRM2613-D1	4827	227365	0.00776733	0.00734006	0.944991	day1
AACTACACGATAACCATGGA	CBP2862-WT	3928	52728	CBP2862-WT	2934	131614	0.00472122	0.00287541	0.609039	day1
AACTCGTAAGTTCAAGATCG	CG7759_33-D	1248	16129	CG7759_33-D	2312	107368	0.00372034	0.000913572	0.245562	day1
AAGAGATAACGCCCGCGTGG	ChIPCRM5857-D1	57	559	ChIPCRM5857-D1	2195	91161	0.00353207	4.17257e-05	0.0118134	day1
AAGCAACCCACAAGGTTTGG	ChIPCRM5405-DS7	618	6656	ChIPCRM5405-DS7	2907	131793	0.00467778	0.000452394	0.0967113	day1
AAGTCTAATATACAACACTC	ChIPCRM5792-D1	10580	162499	ChIPCRM5792-D1	4484	220945	0.00721539	0.00774487	1.07338	day1
AATACAGGTATTGGCTCAAG	ChIPCRM5432-71	35019	1042968	ChIPCRM5432-71	4585	220207	0.00737792	0.0256349	3.47455	day1
AATACCGCTAACGTCACAAT	ChIPCRM5792-1	7618	112905	ChIPCRM5792-1	4940	241639	0.00794916	0.0055766	0.701533	day1
AATCTTTCAACGAGCAACTA	ChIPCRM5432-D7	12762	204952	ChIPCRM5432-D7	1837	90327	0.00295599	0.00934215	3.16041	day1
AATGGGGCGACTGACCGTTC	ChIPCRM2000-71	1164	13012	ChIPCRM2000-71	7100	347484	0.0114249	0.000852082	0.074581	day1
AATTAGACGGACAGACCCAC	CBP2862-DS	3201	42925	CBP2862-DS	3705	167832	0.00596187	0.00234322	0.393035	day1
AATTGGTTGAAACGGAAATG	hth_3-D71	1586	21188	hth_3-D71	621	28692	0.000999277	0.001161	1.16184	day1
ACAAACCACCCCCCACTACG	hth_3-WT	7333	96374	hth_3-WT	2149	88720	0.00345805	0.00536797	1.55231	day1
ACAAGTGTCTTACCCATGCT	ChIPCRM5857-1	170	2190	ChIPCRM5857-1	1319	61409	0.00212246	0.000124445	0.0586324	day1
ACACACGACTAGGCATAGCG	ChIPCRM5432-WT	31983	784913	ChIPCRM5432-WT	2616	113027	0.00420952	0.0234125	5.5618	day1
ACACGGAGGCACTCGGACAG	Act57B_Mef2_WT	2970	37912	Act57B_Mef2_WT	245	11082	0.00039424	0.00217413	5.51473	day1
ACAGGGACACAAACCTGGCG	ChIPCRM2613-D1	9781	134590	ChIPCRM2613-D1	6863	317676	0.0110435	0.00715998	0.64834	day1
ACATATCTTGGCCGTATTTC	ChIPCRM3407-D7	279	3662	ChIPCRM3407-D7	1417	62824	0.00228015	0.000204236	0.0895712	day1
ACATTCGTGCCCGTAGAATC	ChIPCRM2000-7	98	1011	ChIPCRM2000-7	1819	84101	0.00292703	7.17388e-05	0.0245091	day1
ACCAAAATTATTTGAAACTC	CBP2862-7	3501	45834	CBP2862-7	1937	79404	0.00311691	0.00256283	0.822236	day1
ACCACTCGGATAACTAATTA	BTub60D_WT	1717	20911	BTub60D_WT	3345	148044	0.00538258	0.00125689	0.233511	day1
ACCCTCTCATAGGTGCCCTA	ChIPCRM3407-S	2655	32711	ChIPCRM3407-S	2796	127031	0.00449916	0.00194354	0.431978	day1
ACCGGCCCGTCTCCCCACCT	ChIPCRM2847-DS1	1016	11890	ChIPCRM2847-DS1	3262	146391	0.00524902	0.000743742	0.141691	day1
ACCTCCCTATTGCGGCCCCT	ChIPCRM5792-D1	6807	89892	ChIPCRM5792-D1	1929	86093	0.00310404	0.00498292	1.6053	day1
ACCTGTCACAAACTTGCGGC	ChIPCRM3407-DS	4017	50871	ChIPCRM3407-DS	7060	334487	0.0113605	0.00294056	0.25884	day1
ACGAAACAATACTCCAAGAA	ChIPCRM5432-71	22829	429845	ChIPCRM5432-71	2494	110509	0.0040132	0.0167115	4.16413	day1
ACGATTATGTCCAGCACCTC	ChIPCRM2847-D1	356	4037	ChIPCRM2847-D1	3650	172796	0.00587337	0.000260602	0.0443702	day1
ACGCCCGAGCATGCACATAT	CBP2862-DS7	388	4857	CBP2862-DS7	2034	78553	0.003273	0.000284027	0.086779	day1
ACGTCTAATTAAAGTAAGAA	CG7759_33-D7	7080	101186	CG7759_33-D7	4999	236209	0.0080441	0.00518277	0.644294	day1
ACTATCACCTAAATATAAAG	CG7759_33-D7	466	5397	CG7759_33-D7	3744	172085	0.00602463	0.000341126	0.0566218	day1
ACTATTTTAAAAAAATTTCT	ChIPCRM5432-1	35894	1109659	ChIPCRM5432-1	5854	292656	0.00941992	0.0262755	2.78935	day1
ACTCGGCTTAAAGGCCCCAG	ChIPCRM2497-WT	10628	154217	ChIPCRM2497-WT	3475	154498	0.00559177	0.00778	1.39133	day1
ACTCTACTCTGAGGACACGC	ChIPCRM5405-S7	658	8463	ChIPCRM5405-S7	1843	83535	0.00296565	0.000481675	0.162418	day1
ACTCTCGGAAGTCTCCCCTA	ChIPCRM5792-D7	6510	89366	ChIPCRM5792-D7	1842	84004	0.00296404	0.00476551	1.60777	day1
ACTCTGATATAACGAGGAAC	ChIPCRM2613-D	4703	62744	ChIPCRM2613-D	2597	117480	0.00417894	0.00344273	0.823829	day1
ACTGAAAAGTTAACTAATTC	ChIPCRM5857-D1	82	740	ChIPCRM5857-D1	3167	147998	0.00509615	6.00264e-05	0.0117788	day1
ACTTCTAACTGACCCGTTTA	ChIPCRM2497-S	1533	21179	ChIPCRM2497-S	246	10467	0.000395849	0.0011222	2.83492	day1
AGACAAACTATACGAGTTAC	ChIPCRM5405-S	1948	24310	ChIPCRM5405-S	2475	111121	0.00398263	0.00142599	0.358053	day1
AGACATCCACAAGAAAAAAA	ChIPCRM5432-71	25176	506718	ChIPCRM5432-71	2520	113284	0.00405504	0.0184296	4.54485	day1
AGAGAGTACTTAATACATTA	ChIPCRM5857-D	1	1	ChIPCRM5857-D	1282	64054	0.00206292	7.32029e-07	0.000354851	day1
AGCAAAAAATGAAGACCTGT	CG7759_33-7	1502	18927	CG7759_33-7	1069	50122	0.00172017	0.00109951	0.639184	day1
AGCACCAAGCCAAAAAAGCT	ChIPCRM2847-D	473	5571	ChIPCRM2847-D	2543	116510	0.00409205	0.00034625	0.0846152	day1
AGCATCCAGGTCAAAAAAGA	ChIPCRM5792-D71	8041	113068	ChIPCRM5792-D71	3399	154574	0.00546948	0.00588625	1.0762	day1
AGCCAAGAACAAAGACTAGA	hth_3-7	20173	351650	hth_3-7	4682	213620	0.00753401	0.0147672	1.96008	day1
AGCCCGTTGCGGGGCTACAC	ChIPCRM5792-1	6781	93007	ChIPCRM5792-1	2582	123105	0.00415481	0.00496389	1.19473	day1
AGCCGCCATTCAGCTACGAA	hth_3-1	6355	86063	hth_3-1	687	31246	0.00110548	0.00465204	4.20816	day1
AGCTAAAGAATAATATGACA	ChIPCRM2000-WT	14	178	ChIPCRM2000-WT	259	12065	0.000416768	1.02484e-05	0.0245902	day1
AGGGATCTTTATTCAATGAG	ChIPCRM3407-WT	1993	27749	ChIPCRM3407-WT	2358	110604	0.00379436	0.00145893	0.384501	day1
AGGTGGATTGAATCCGGAGG	CG7759_33-D	5276	70896	CG7759_33-D	5489	257544	0.00883258	0.00386219	0.437266	day1
AGTAATTGCCATTAGCGCCT	ChIPCRM2000-71	244	2488	ChIPCRM2000-71	3081	142918	0.00495777	0.000178615	0.0360273	day1
AGTATCAGCTCTATCGCACG	ChIPCRM2000-D1	38	237	ChIPCRM2000-D1	1658	67382	0.00266796	2.78171e-05	0.0104264	day1
AGTGAGGCCATAAAAGTCTA	ChIPCRM2497-S1	4546	59153	ChIPCRM2497-S1	3192	145196	0.00513638	0.0033278	0.647889	day1
AGTGCACGACATACTCTTAT	ChIPCRM5432-WT	22719	443818	ChIPCRM5432-WT	1919	84452	0.00308794	0.016631	5.38577	day1
AGTTATTAAATTTTCCAGAA	ChIPCRM5857-1	203	3060	ChIPCRM5857-1	537	23761	0.00086411	0.000148602	0.171971	day1
AGTTGGCGGCCTTTCCCTAT	ChIPCRM5432-D7	8984	129734	ChIPCRM5432-D7	742	33242	0.00119398	0.00657655	5.50807	day1
ATAAAAAAATTGAAATATAA	ChIPCRM5432-D7	3201	44490	ChIPCRM5432-D7	412	20702	0.000662967	0.00234322	3.53445	day1
ATACCTGCGTACTACCTTTA	CBP2862-7	835	10307	CBP2862-7	2462	111388	0.00396171	0.000611244	0.154288	day1
ATACGCAACTCATTGCGCGA	ChIPCRM2613-WT	8467	123667	ChIPCRM2613-WT	2394	109302	0.00385229	0.00619809	1.60894	day1
ATAGGACACATAGATCTAGA	BTub60D_WT	1068	12826	BTub60D_WT	1131	47975	0.00181994	0.000781807	0.429578	day1
ATAGTTTAAACAGTGATAAG	ChIPCRM5792-71	10247	161482	ChIPCRM5792-71	3407	161371	0.00548235	0.0075011	1.36823	day1
ATATCTATATGCTGAGCTCA	CBP2862-DS	200	2719	CBP2862-DS	227	9878	0.000365275	0.000146406	0.400809	day1
ATATGGGATAAAGCAAGTGC	CG7759_33-WT	1852	25358	CG7759_33-WT	3187	147370	0.00512834	0.00135572	0.264358	day1
ATCCCTCGCCAATCTTAAAG	ChIPCRM5405-DS	691	8332	ChIPCRM5405-DS	1200	50402	0.00193097	0.000505832	0.261957	day1
ATCGATAACAGGCGATCGGT	BTub60D_binI_binII_bap_Mut	231	2810	BTub60D_binI_binII_bap_Mut	666	28623	0.00107169	0.000169099	0.157787	day1
ATCGTGCCAAACCCGTAGAT	BTub60D_bap_Mut	1496	19597	BTub60D_bap_Mut	2707	124259	0.00435595	0.00109512	0.251407	day1
ATGATGAAGCTACATCCGGC	hth_3-WT	3964	52878	hth_3-WT	472	20271	0.000759515	0.00290176	3.82055	day1
ATGCGGGGAATTGCCACAAG	ChIPCRM2613-D	1921	24690	ChIPCRM2613-D	1322	62023	0.00212729	0.00140623	0.661043	day1
ATGCGTAGCGATTAGGTTAC	CG7759_33-D	1663	21684	CG7759_33-D	432	17831	0.00069515	0.00121736	1.75123	day1
ATGGGACCTTGCAGAGGCAT	ChIPCRM5405-DS7	854	10590	ChIPCRM5405-DS7	2083	96297	0.00335184	0.000625153	0.18651	day1
ATGGTCCATCAAGTTTAAAA	hth_3-D1	12086	184114	hth_3-D1	5743	271293	0.00924131	0.0088473	0.957365	day1
ATTAAAATAAACGATCTCAA	CG7759_33-S7	1026	13893	CG7759_33-S7	1334	62652	0.0021466	0.000751062	0.349885	day1
ATTCGCTCGCCGAAATTCAA	ChIPCRM2847-DS	1020	13195	ChIPCRM2847-DS	1769	82783	0.00284657	0.00074667	0.262305	day1
ATTTTAACCTCCTCTATGCA	ChIPCRM2613-1	3823	54612	ChIPCRM2613-1	1819	89658	0.00292703	0.00279855	0.956105	day1
CAATCAATACACGTTCACCA	ChIPCRM3407-7	2050	26199	ChIPCRM3407-7	3318	156658	0.00533913	0.00150066	0.281068	day1
CACACACCTCAGATAGCACA	hth_3-WT	12090	174767	hth_3-WT	3689	169859	0.00593613	0.00885023	1.49091	day1
CACCCCCAGCGCCCCCCTAT	hth_3-71	16497	265083	hth_3-71	3271	134856	0.00526351	0.0120763	2.29434	day1
CACCTATGCTGCTAAATAGA	ChIPCRM2613-WT	5721	75338	ChIPCRM2613-WT	736	31531	0.00118433	0.00418794	3.53613	day1
CAGACCGATTGATGTAATAA	ChIPCRM5432-D1	53	367	ChIPCRM5432-D1	3112	143420	0.00500765	3.87975e-05	0.00774765	day1
CAGAGAAAGACTTCGGAAAT	ChIPCRM5405-D7	13154	200160	ChIPCRM5405-D7	4713	205917	0.00758389	0.00962911	1.26968	day1
CAGCTTATATTTTTTCAGCA	CG7759_33-7	5895	82798	CG7759_33-7	1758	77966	0.00282887	0.00431531	1.52545	day1
CAGGACTGAATTTTAGCAAA	ChIPCRM2847-WT	851	10900	ChIPCRM2847-WT	2199	90856	0.0035385	0.000622957	0.176051	day1
CAGTCTAAAATTGTACAATA	ChIPCRM3407-WT	811	9917	ChIPCRM3407-WT	2054	92533	0.00330518	0.000593676	0.17962	day1
CATAGAATCAGGACCGTTTC	CG7759_33-D7	578	7275	CG7759_33-D7	887	38913	0.00142731	0.000423113	0.296441	day1
CATAGCAACGAAATATAACA	ChIPCRM5432-D	13030	194502	ChIPCRM5432-D	1962	93093	0.00315714	0.00953834	3.0212	day1
CATGAGATGCCAAACAATCC	CBP2862-7	635	8314	CBP2862-7	356	16119	0.000572855	0.000464838	0.811442	day1
CATGTAAGATACAATATTGC	ChIPCRM3407-D7	175	2265	ChIPCRM3407-D7	205	11362	0.000329874	0.000128105	0.388345	day1
CATTCTATAGAGCTATTACC	ChIPCRM2847-DS	81	832	ChIPCRM2847-DS	76	3442	0.000122295	5.92944e-05	0.484848	day1
CATTGAAGTCGGTGAAAAC	BTub60D_bap_Mut	14942	240990	BTub60D_bap_Mut	3822	167941	0.00615014	0.010938	1.77849	day1
CCACACCTCAGGAACGCTAC	ChIPCRM5857-WT	533	5845	ChIPCRM5857-WT	5495	250987	0.00884224	0.000390171	0.0441259	day1
CCAGATACAAATAGCAAACT	hth_3-1	22208	409545	hth_3-1	4810	213214	0.00773998	0.0162569	2.10038	day1
CCATTCGCCTCTCATACGG	Act57B_Mef2_WT	28136	622946	Act57B_Mef2_WT	2059	94109	0.00331322	0.0205964	6.21641	day1
CCATTGCCGTCACTCAATTC	ChIPCRM2497-S	4992	67953	ChIPCRM2497-S	2389	109710	0.00384424	0.00365429	0.950588	day1
CCCACCTTACCCGTACATAC	BTub60D_bap_Mut	2938	36975	BTub60D_bap_Mut	2016	85559	0.00324403	0.0021507	0.662972	day1
CCCGCACAAGCGCTCCCCAA	CBP2862-S	8232	115368	CBP2862-S	5131	243537	0.00825651	0.00602606	0.729856	day1
CCGCGGCCTACACGAGCCAA	ChIPCRM2497-1	2599	34529	ChIPCRM2497-1	1892	86307	0.0030445	0.00190254	0.624912	day1
CCGGCCCCTCCGCACCCCCC	ChIPCRM2000-D1	261	2630	ChIPCRM2000-D1	4689	221453	0.00754527	0.00019106	0.0253218	day1
CCTAGCCGCCCGGGCCAGCC	ChIPCRM2847-1	544	7605	ChIPCRM2847-1	4033	207360	0.00648967	0.000398224	0.0613627	day1
CCTCAGCCTTGTCATTTCCG	hth_3-D7	8725	124096	hth_3-D7	1813	79952	0.00291738	0.00638695	2.18928	day1
CCTGCCCCCTACGTTATGTG	BTub60D_WT	8948	123357	BTub60D_WT	3637	162229	0.00585245	0.0065502	1.11922	day1
CGAAAAGGACTCTAGGCAGT	ChIPCRM5405-WT	519	6067	ChIPCRM5405-WT	1965	77245	0.00316197	0.000379923	0.120154	day1
CGAACTAATAGGCCACAGTG	Act57B_Mef2_WT	33159	867362	Act57B_Mef2_WT	3126	137301	0.00503018	0.0242734	4.82554	day1
CGACTGCCAAATGAGAGATA	ChIPCRM5857-D	87	1078	ChIPCRM5857-D	3222	147638	0.00518466	6.36865e-05	0.0122837	day1
CGAGACTCATACTCCTTTCG	ChIPCRM3407-S7	1061	12370	ChIPCRM3407-S7	2298	102149	0.00369781	0.000776683	0.210039	day1
CGCAATCGTAGCACTTCAAC	CG7759_33-WT	3407	43949	CG7759_33-WT	5716	270051	0.00919786	0.00249402	0.271153	day1
CGCCCCCCGTGCCAAGCGCT	ChIPCRM5405-D	531	6024	ChIPCRM5405-D	1228	52283	0.00197603	0.000388707	0.196712	day1
CGCCTCCTATTGTCCATCTA	hth_3-D1	9124	130413	hth_3-D1	3151	152238	0.00507041	0.00667903	1.31726	day1
CGCCTTATAGGTAGTAAATA	CBP2862-DS7	278	3642	CBP2862-DS7	1497	66041	0.00240889	0.000203504	0.0844806	day1
CGGATAAACACAAGTCACTT	ChIPCRM2847-DS	166	1974	ChIPCRM2847-DS	721	28241	0.00116019	0.000121517	0.104739	day1
CGTAAGGCAAAAATAGGTCT	ChIPCRM2497-D	8126	114534	ChIPCRM2497-D	4151	171875	0.00667955	0.00594847	0.890549	day1
CGTACCGCCATGACCCCACC	ChIPCRM2000-1	632	8487	ChIPCRM2000-1	5391	276905	0.00867489	0.000462642	0.0533312	day1
CGTAGTCCAGTGCAATCTCT	CBP2862-DS7	70	776	CBP2862-DS7	610	26013	0.000981577	5.1242e-05	0.0522038	day1
CGTGCCATGCAACGTGTAAA	ChIPCRM5857-D1	12	171	ChIPCRM5857-D1	215	9769	0.000345966	8.78435e-06	0.0253908	day1
CGTTCCAATTCGATGATAGC	ChIPCRM5432-7	27023	575974	ChIPCRM5432-7	3080	136998	0.00495616	0.0197816	3.99132	day1
CTAATGTCCGAGTACCATCG	ChIPCRM5857-S	155	2052	ChIPCRM5857-S	3339	158781	0.00537293	0.000113465	0.0211178	day1
CTAGATGGCTGCCCGGATCT	ChIPCRM2847-1	412	4971	ChIPCRM2847-1	2691	121937	0.0043302	0.000301596	0.0696494	day1
CTATTGCAACGGACTATCCT	ChIPCRM5405-DS	1233	15974	ChIPCRM5405-DS	2717	122803	0.00437204	0.000902592	0.206446	day1
CTCCTGTCCCCAAAAGACAA	ChIPCRM2613-71	5378	70591	ChIPCRM2613-71	2526	115119	0.00406469	0.00393685	0.968548	day1
CTCGCGCAAACTGACTTACC	ChIPCRM2000-WT	51	719	ChIPCRM2000-WT	501	23931	0.00080618	3.73335e-05	0.0463091	day1
CTCTTCCAACCAAAAAATAA	ChIPCRM3407-D7	112	1269	ChIPCRM3407-D7	789	34833	0.00126961	8.19873e-05	0.0645765	day1
CTGGCCGCCCCACCCGCACC	ChIPCRM5432-D	23388	473495	ChIPCRM5432-D	2559	109870	0.0041178	0.0171207	4.15773	day1
CTGTGGCGACCCCCCCTATT	ChIPCRM2497-S1	3025	39446	ChIPCRM2497-S1	1359	57692	0.00218682	0.00221439	1.0126	day1
CTTAATTTCTATTTGTAAAA	ChIPCRM5792-71	2621	35167	ChIPCRM5792-71	697	32705	0.00112157	0.00191865	1.71068	day1
CTTCTACGTACCCATGATAA	ChIPCRM2497-DS1	1317	16456	ChIPCRM2497-DS1	1238	52108	0.00199212	0.000964082	0.483948	day1
CTTGAAGAACATACGTGCAT	ChIPCRM2613-7	4116	53543	ChIPCRM2613-7	1297	60474	0.00208706	0.00301303	1.44367	day1
GACATACAACAGTAGTCAAT	ChIPCRM5432-D1	85	1040	ChIPCRM5432-D1	3881	176658	0.00624508	6.22225e-05	0.00996344	day1
GACCCTAGGATTCGTATGGG	ChIPCRM2613-D	4682	58185	ChIPCRM2613-D	1650	73448	0.00265509	0.00342736	1.29087	day1
GAGACACAGATTTGCGGGAT	ChIPCRM5792-D1	12271	185914	ChIPCRM5792-D1	4524	203908	0.00727976	0.00898273	1.23393	day1
GAGACCGCCCCCAGCAACTA	ChIPCRM2497-D	8660	123151	ChIPCRM2497-D	3266	154942	0.00525546	0.00633937	1.20624	day1
GAGCATGCGTAAAATAATCA	CG7759_33-S7	1292	15798	CG7759_33-S7	839	32897	0.00135007	0.000945782	0.700542	day1
GAGGACTACACAACGCCGGC	ChIPCRM2000-WT	830	9979	ChIPCRM2000-WT	2360	105901	0.00379758	0.000607584	0.159993	day1
GAGGAGAACGCTCAGAGAAA	ChIPCRM2847-S1	1423	17328	ChIPCRM2847-S1	4738	205084	0.00762412	0.00104168	0.136629	day1
GATAGGAAATGAGGAGTAAA	ChIPCRM5792-71	2903	38104	ChIPCRM5792-71	844	37945	0.00135812	0.00212508	1.56473	day1
GATGCCGATATAAAGCGGTC	ChIPCRM2497-S1	8631	119437	ChIPCRM2497-S1	5225	240472	0.00840777	0.00631814	0.751465	day1
GATTTGTGTGAGAAGATGTA	CBP2862-D	379	5264	CBP2862-D	1620	73984	0.00260681	0.000277439	0.106429	day1
GCATAAGCTTACATCGACTT	ChIPCRM2000-D71	315	3498	ChIPCRM2000-D71	7237	336142	0.0116454	0.000230589	0.0198009	day1
GCCCTCTTGTGTAACCACTG	ChIPCRM2613-7	10290	147303	ChIPCRM2613-7	3655	158310	0.00588142	0.00753258	1.28074	day1
GCCTCCAATTACTTCCCTAA	ChIPCRM2497-DS1	765	9296	ChIPCRM2497-DS1	882	37671	0.00141926	0.000560002	0.394572	day1
GCCTGATTTTATGCGACCAG	ChIPCRM5857-DS1	345	4076	ChIPCRM5857-DS1	7323	356710	0.0117838	0.00025255	0.0214321	day1
GCGCCGAGAGATAAACAGTC	ChIPCRM5857-WT	126	1168	ChIPCRM5857-WT	2805	127140	0.00451364	9.22357e-05	0.0204349	day1
GCTACGGCCACGCCCGGCGC	ChIPCRM5405-D	130	1651	ChIPCRM5405-D	385	15480	0.00061952	9.51638e-05	0.153609	day1
GCTATAGATCTCGCCTGACC	ChIPCRM2847-D	214	2353	ChIPCRM2847-D	2168	98159	0.00348862	0.000156654	0.0449043	day1
GCTCGAGGTCACCTAAATAT	ChIPCRM2847-1	21	120	ChIPCRM2847-1	1437	66150	0.00231234	1.53726e-05	0.00664808	day1
GGCAAACAGAATGGCTCTCC	hth_3-D71	10449	151963	hth_3-D71	2331	101808	0.00375091	0.00764897	2.03923	day1
GGCATATGCTCTCACCGTTC	BTub60D_binI_binII_bap_Mut	117	1013	BTub60D_binI_binII_bap_Mut	964	40554	0.00155121	8.56474e-05	0.0552132	day1
GGCTATCTCGTGATATTTCG	ChIPCRM5405-DS7	408	5390	ChIPCRM5405-DS7	1696	80099	0.00272911	0.000298668	0.109438	day1
GGGAATCATGAATCTAAGAA	ChIPCRM2613-71	3919	50862	ChIPCRM2613-71	1376	56723	0.00221418	0.00286882	1.29566	day1
GGGCCATCCCAAAGACTCAC	hth_3-D7	10594	152450	hth_3-D7	1851	82019	0.00297852	0.00775512	2.60368	day1
GGTACGTTAGAGCCCCCCTT	ChIPCRM2497-WT	5838	79851	ChIPCRM2497-WT	1411	63341	0.0022705	0.00427359	1.88222	day1
GGTTCATTCGACAAAAAAA	ChIPCRM2847-DS1	64	192	ChIPCRM2847-DS1	224	5493	0.000360448	4.68499e-05	0.129977	day1
GTAAGATGGCATATCATTCC	ChIPCRM2847-D1	52	509	ChIPCRM2847-D1	1143	48554	0.00183925	3.80655e-05	0.0206962	day1
GTACACATACTGTAAGTGCG	CG7759_33-S	10989	161652	CG7759_33-S	6718	328713	0.0108102	0.00804427	0.744135	day1
GTACCGGTGGTCGGTCCGTC	ChIPCRM2847-S1	943	11495	ChIPCRM2847-S1	2617	110775	0.00421113	0.000690303	0.163924	day1
GTGAACTTGCCAGCGGTCGA	Act57B_Mef2_Mut	13779	212963	Act57B_Mef2_Mut	3875	172802	0.00623543	0.0100866	1.61763	day1
GTGAAGACCAGAATAGTGTC	ChIPCRM5432-D	37515	1155509	ChIPCRM5432-D	5602	255796	0.00901442	0.0274621	3.04646	day1
GTGATGATCTTCAAAGCAAA	Act57B_Mef2_Mut	4933	68332	Act57B_Mef2_Mut	1706	77335	0.0027452	0.0036111	1.31542	day1
GTGCAGCATTGGCCACGCCA	ChIPCRM5432-D71	9726	135013	ChIPCRM5432-D71	1262	54050	0.00203074	0.00711971	3.50597	day1
GTGCCTTCAGCGCAACATCT	ChIPCRM2847-WT	241	2416	ChIPCRM2847-WT	678	29588	0.001091	0.000176419	0.161704	day1
GTGTGTCTAAAATGGTGATT	Act57B_Mef2_Mut	11272	169313	Act57B_Mef2_Mut	5879	279129	0.00946015	0.00825143	0.872231	day1
GTTCGCACGGCTAACCCCTG	hth_3-D1	4817	119219	hth_3-D1	1087	86211	0.00174914	0.00352618	2.01596	day1
GTTCTAGTCTCTGTCGAGCG	ChIPCRM5432-D71	20085	368908	ChIPCRM5432-D71	2496	108559	0.00401642	0.0147028	3.66067	day1
TAAAATAACTGGACCCCAAC	ChIPCRM5405-WT	329	4079	ChIPCRM5405-WT	910	39575	0.00146432	0.000240838	0.164471	day1
TAAAATACGTGAAGAGAGAA	CBP2862-DS	870	11579	CBP2862-DS	1125	50103	0.00181029	0.000636865	0.351804	day1
TAAAGTGAGTAACCAACAGA	ChIPCRM5432-1	41061	1537785	ChIPCRM5432-1	6301	294712	0.0101392	0.0300578	2.96452	day1
TAAATCGAAATCACTAAATT	ChIPCRM2497-S	4970	69232	ChIPCRM2497-S	2373	110570	0.0038185	0.00363818	0.95278	day1
TAACAAAAAACGGGACACGC	hth_3-D1	15726	260493	hth_3-D1	5558	247997	0.00894361	0.0115119	1.28716	day1
TAACTGGGAGATGGCGCAAA	hth_3-D	10509	154770	hth_3-D	5867	276020	0.00944084	0.00769289	0.814853	day1
TAAGCATCTGCATTACAGCA	ChIPCRM2847-S1	4552	59300	ChIPCRM2847-S1	4059	183344	0.00653151	0.0033322	0.510172	day1
TAATACTCAGACCGGCGAGA	ChIPCRM5857-DS1	108	1090	ChIPCRM5857-DS1	3483	153688	0.00560464	7.90591e-05	0.014106	day1
TAATATGAAGGATTAGTTGC	CBP2862-D7	3025	42733	CBP2862-D7	1342	58584	0.00215947	0.00221439	1.02543	day1
TAATCATGGTTGTAGCGTTA	BTub60D_binI_binII_bap_Mut	78	882	BTub60D_binI_binII_bap_Mut	222	8803	0.00035723	5.70983e-05	0.159836	day1
TACAACATAACATATTAAAA	ChIPCRM2497-D	6467	88192	ChIPCRM2497-D	1263	55965	0.00203235	0.00473403	2.32934	day1
TACAATCAGGTTATCGAGAC	ChIPCRM5857-WT	197	2322	ChIPCRM5857-WT	2984	132504	0.00480168	0.00014421	0.0300332	day1
TACACGCTTTCCAGCCTGCA	CBP2862-S7	2110	26151	CBP2862-S7	1795	80973	0.00288841	0.00154458	0.534751	day1
TACTACCGGCACAAACTTAC	ChIPCRM5432-D71	16445	271891	ChIPCRM5432-D71	3929	176868	0.00632232	0.0120382	1.90408	day1
TAGCTCATTGAAACCACCAA	ChIPCRM3407-DS	2905	37980	ChIPCRM3407-DS	4235	200867	0.00681472	0.00212654	0.312052	day1
TAGGTTCTATTTATGTAATT	ChIPCRM5857-S	129	1688	ChIPCRM5857-S	1289	58511	0.00207418	9.44317e-05	0.0455272	day1
TATACTATCATGCTATGCCC	hth_3-D	1927	24941	hth_3-D	382	19228	0.000614692	0.00141062	2.29484	day1
TATCCACCAGACGGATGCCC	ChIPCRM5792-D71	33955	923452	ChIPCRM5792-D71	10728	557301	0.0172629	0.024856	1.43986	day1
TATCGATAGTGTACAAGGAC	ChIPCRM3407-D7	578	7376	ChIPCRM3407-D7	2475	115937	0.00398263	0.000423113	0.10624	day1
TCACATATAAAGGAGGAATG	ChIPCRM2497-D	9398	133615	ChIPCRM2497-D	4433	208290	0.00713333	0.00687961	0.964432	day1
TCACCATGCAACAAAACTCA	ChIPCRM5405-D7	689	7403	ChIPCRM5405-D7	2820	121838	0.00453778	0.000504368	0.111149	day1
TCACGATGACACCGTAGTAT	ChIPCRM2000-1	298	3341	ChIPCRM2000-1	1452	63578	0.00233647	0.000218145	0.0933649	day1
TCATTAGGCTAAGCAGGTCC	hth_3-D	4829	62970	hth_3-D	3036	140215	0.00488536	0.00353497	0.723584	day1
TCCCATAATTCAATGAATCT	CBP2862-S	3734	49578	CBP2862-S	2817	131929	0.00453295	0.0027334	0.603006	day1
TCCCCCAAAATGAAAACAGG	ChIPCRM2497-1	8069	108172	ChIPCRM2497-1	4402	198301	0.00708345	0.00590674	0.83388	day1
TCCCCCAACTACCTTTAGCG	ChIPCRM2613-7	20067	342236	ChIPCRM2613-7	7224	342255	0.0116244	0.0146896	1.26368	day1
TCCCGATATGATGCAAGGCA	Act57B_Mef2_WT	22676	419873	Act57B_Mef2_WT	873	36660	0.00140478	0.0165995	11.8164	day1
TCGAACCGCGCATCCAAACC	ChIPCRM5405-D	108	1753	ChIPCRM5405-D	472	22063	0.000759515	7.90591e-05	0.104092	day1
TCGCGCCCCCTATAAAGCAA	ChIPCRM2000-1	52	519	ChIPCRM2000-1	152	7157	0.00024459	3.80655e-05	0.15563	day1
TCGGGAAATAAACACATGCT	ChIPCRM5792-7	9845	136854	ChIPCRM5792-7	3795	178106	0.0061067	0.00720683	1.18015	day1
TCGTATCATGTGCCCGGCGT	ChIPCRM3407-S	2173	28076	ChIPCRM3407-S	2311	103579	0.00371873	0.0015907	0.427754	day1
TCGTGCATGGACTCTTTTTT	ChIPCRM2497-S1	4301	57771	ChIPCRM2497-S1	2296	101598	0.00369459	0.00314846	0.85218	day1
TCTAAAGGAACTTGATCTTG	ChIPCRM5792-D7	5429	74497	ChIPCRM5792-D7	2341	103624	0.003767	0.00397419	1.055	day1
TCTAACCTCTCAGGAAAGAG	ChIPCRM3407-S	177	2253	ChIPCRM3407-S	234	9368	0.000376539	0.000129569	0.344105	day1
TCTAACTAAGAAGATAAGCG	Act57B_Mef2_Mut	2445	31074	Act57B_Mef2_Mut	912	43749	0.00146754	0.00178981	1.2196	day1
TCTATTAAGTTGGTTAACGG	ChIPCRM3407-S7	1116	14468	ChIPCRM3407-S7	1835	78199	0.00295278	0.000816944	0.27667	day1
TCTGCATATCAACGGGGACC	CBP2862-S	24	123	CBP2862-S	268	11781	0.00043125	1.75687e-05	0.040739	day1
TCTTCATTCATTAATTAAGG	ChIPCRM5857-S	3307	44030	ChIPCRM5857-S	2307	102015	0.00371229	0.00242082	0.652109	day1
TGAAAGGGAAGCACGTTCCG	ChIPCRM2847-WT	1022	13366	ChIPCRM2847-WT	3285	154235	0.00528603	0.000748134	0.14153	day1
TGAATACGATAGAGTCTATT	ChIPCRM3407-WT	1855	23042	ChIPCRM3407-WT	2826	119500	0.00454744	0.00135791	0.298611	day1
TGAATAGGACGTCCACTTCC	ChIPCRM5792-1	4845	63851	ChIPCRM5792-1	1461	65040	0.00235096	0.00354668	1.50861	day1
TGAATGGTTCTATGCCAGGT	ChIPCRM5792-D1	5275	69123	ChIPCRM5792-D1	556	24720	0.000894683	0.00386145	4.316	day1
TGAGATATTACACACATCGC	ChIPCRM2613-1	6485	91702	ChIPCRM2613-1	1020	46771	0.00164133	0.00474721	2.8923	day1
TGAGGCCGGCAAGGAATCAA	CG7759_33-WT	3608	46234	CG7759_33-WT	4810	214981	0.00773998	0.00264116	0.341236	day1
TGAGGTCAGCGACGCAAAGC	CBP2862-D	712	9017	CBP2862-D	1925	86084	0.0030976	0.000521205	0.168261	day1
TGCAAGCACATGAACAAAGG	CBP2862-D7	1179	14367	CBP2862-D7	1680	80156	0.00270336	0.000863062	0.319255	day1
TGCCAAACCCAACTATGAAA	CBP2862-7	1299	15382	CBP2862-7	364	14842	0.000585728	0.000950906	1.62346	day1
TGCGCTAGGGGTTAAACATA	ChIPCRM5792-7	15213	247480	ChIPCRM5792-7	3701	168268	0.00595544	0.0111364	1.86995	day1
TGGAAAACTCGCTGATGACT	CG7759_33-DS	8454	117643	CG7759_33-DS	8018	386520	0.0129021	0.00618857	0.479656	day1
TGGTACTCAAAAACAAAGGG	ChIPCRM3407-S	1036	12410	ChIPCRM3407-S	1256	55617	0.00202108	0.000758382	0.375236	day1
TGGTTAATTGCTAATAGCGT	CBP2862-S7	1147	14242	CBP2862-S7	1642	77173	0.00264221	0.000839637	0.317778	day1
TGTAAATCAACTGCGTAAAG	BTub60D_WT	1687	21566	BTub60D_WT	790	35615	0.00127122	0.00123493	0.971453	day1
TGTACGAGAGGTCTACCTCC	hth_3-71	11557	170165	hth_3-71	2616	122795	0.00420952	0.00846006	2.00975	day1
TGTACGCCAGAGGCCTCTTT	ChIPCRM2847-D	23	160	ChIPCRM2847-D	1769	79986	0.00284657	1.68367e-05	0.00591471	day1
TGTTGAGTGGATAATGACAG	CG7759_33-S	9778	141139	CG7759_33-S	5841	272133	0.009399	0.00715778	0.761547	day1
TTAAAAGAGAGAAAAGAATG	ChIPCRM5432-WT	4108	55055	ChIPCRM5432-WT	72	3577	0.000115858	0.00300718	25.9556	day1
TTAACAGAGTAGTACCCTGC	ChIPCRM5432-7	31516	797704	ChIPCRM5432-7	5422	259958	0.00872477	0.0230706	2.64427	day1
TTAGGCTACGAACGACGGCA	ChIPCRM3407-S7	943	12345	ChIPCRM3407-S7	1816	81697	0.0029222	0.000690303	0.236227	day1
TTCAGAAAGTCATGAAAATA	hth_3-7	2599	34447	hth_3-7	575	23762	0.000925257	0.00190254	2.05623	day1
TTCGATAACTTTACGCCTCA	CG7759_33-S7	2099	25957	CG7759_33-S7	1746	76703	0.00280956	0.00153653	0.546893	day1
TTCGTGCATACAAATCACGA	ChIPCRM5432-D1	123	1529	ChIPCRM5432-D1	2691	126978	0.0043302	9.00396e-05	0.0207934	day1
TTTAAAGAGCGATCTTCGCG	ChIPCRM2497-DS1	7395	108660	ChIPCRM2497-DS1	4253	203356	0.00684368	0.00541335	0.791	day1
TTTAGCGCCTTCCAAGTTAA	ChIPCRM2000-D71	127	1526	ChIPCRM2000-D71	3052	146709	0.0049111	9.29677e-05	0.0189301	day1
TTTGGCCATTTTATCAGACG	CG7759_33-WT	39	477	CG7759_33-WT	75	3233	0.000120686	2.85491e-05	0.236558	day1
TTTTAAAGATAAGATCGGT	ChIPCRM2497-S	7678	114035	ChIPCRM2497-S	2966	137060	0.00477272	0.00562052	1.17764	day1
TTTTATACGACTCACAGCTG	CBP2862-WT	2234	29348	CBP2862-WT	569	26975	0.000915602	0.00163535	1.7861	day1
AAAAATCGGGTAATTCATCA	ChIPCRM5405-D7	1217	15933	ChIPCRM5405-D7	1349	119767	0.00425021	0.000986295	0.232058	day2
AAAACACGGCCAGTTGAATG	CBP2862-S7	4084	60992	CBP2862-S7	2851	231643	0.00898247	0.0033098	0.368473	day2
AAAATATTCCAAATACTTTT	ChIPCRM2613-1	1264	18903	ChIPCRM2613-1	325	28428	0.00102396	0.00102439	1.00042	day2
AAACAGATAATAGCCCCTAG	ChIPCRM3407-S7	1050	14934	ChIPCRM3407-S7	1562	124258	0.0049213	0.000850953	0.172912	day2
AAAGGCCTACTATAAAGAAT	CBP2862-D	547	7648	CBP2862-D	1221	94698	0.00384693	0.000443306	0.115236	day2
AAATAGACGGTAAACTTACA	ChIPCRM5792-7	19299	381771	ChIPCRM5792-7	2038	162787	0.006421	0.0156405	2.43584	day2
AAATCTTAAATACCAAAATA	ChIPCRM5405-S	519	8090	ChIPCRM5405-S	321	27334	0.00101135	0.000420614	0.415891	day2
AACAAATACCTAAGACTAGT	ChIPCRM5792-D71	2308	34675	ChIPCRM5792-D71	588	48901	0.00185258	0.00187048	1.00966	day2
AACAAATGAGCTTCACACAA	CG7759_33-S7	869	12712	CG7759_33-S7	881	70976	0.00277571	0.000704265	0.253724	day2
AACCAGTAGGATATGTTAAC	BTub60D_binI_binII_bap_Mut	183	2861	BTub60D_binI_binII_bap_Mut	649	56411	0.00204476	0.000148309	0.0725311	day2
AACCTATAAAATTGCCTCTA	CG7759_33-DS	1652	23405	CG7759_33-DS	1537	125724	0.00484253	0.00133883	0.276474	day2
AACGACCATATTGGTAGCTC	ChIPCRM2613-D1	9663	154858	ChIPCRM2613-D1	3274	265791	0.0103152	0.0078312	0.759191	day2
AACTACACGATAACCATGGA	CBP2862-WT	2673	39220	CBP2862-WT	655	47137	0.00206367	0.00216628	1.04972	day2
AACTCGTAAGTTCAAGATCG	CG7759_33-D	2475	35967	CG7759_33-D	2413	200596	0.00760249	0.00200582	0.263837	day2
AAGAGATAACGCCCGCGTGG	ChIPCRM5857-D1	238	2084	ChIPCRM5857-D1	1103	88111	0.00347515	0.000192883	0.0555033	day2
AAGCAACCCACAAGGTTTGG	ChIPCRM5405-DS7	708	9792	ChIPCRM5405-DS7	736	57247	0.00231887	0.000573785	0.247442	day2
AAGTCTAATATACAACACTC	ChIPCRM5792-D1	6796	109062	ChIPCRM5792-D1	1721	135396	0.00542225	0.00550769	1.01576	day2
AATACAGGTATTGGCTCAAG	ChIPCRM5432-71	36035	1119664	ChIPCRM5432-71	3371	291722	0.0106208	0.0292039	2.74969	day2
AATACCGCTAACGTCACAAT	ChIPCRM5792-1	9829	167646	ChIPCRM5792-1	2210	176109	0.00696291	0.00796573	1.14402	day2
AATCTTTCAACGAGCAACTA	ChIPCRM5432-D7	12871	226160	ChIPCRM5432-D7	939	72208	0.00295845	0.0104311	3.52585	day2
AATGGGGCGACTGACCGTTC	ChIPCRM2000-71	720	8550	ChIPCRM2000-71	2767	205729	0.00871782	0.00058351	0.0669331	day2
AATTAGACGGACAGACCCAC	CBP2862-DS	1928	28566	CBP2862-DS	533	37657	0.00167929	0.00156251	0.930459	day2
AATTAGCTACGTGTAAGGGC	ChIPCRM5405-WT	512	7142	ChIPCRM5405-WT	143	13321	0.000450541	0.000414941	0.920983	day2
AATTGGTTGAAACGGAAATG	hth_3-D71	1419	20548	hth_3-D71	663	56052	0.00208887	0.00115	0.550537	day2
ACAAAATTTCGGCGGCAATG	ChIPCRM2000-7	60	910	ChIPCRM2000-7	325	25496	0.00102396	4.86259e-05	0.0474882	day2
ACAAACCACCCCCCACTACG	hth_3-WT	7535	111722	hth_3-WT	1558	124029	0.00490869	0.0061066	1.24404	day2
ACAAGTGTCTTACCCATGCT	ChIPCRM5857-1	5	39	ChIPCRM5857-1	940	74486	0.0029616	4.05216e-06	0.00136823	day2
ACACACGACTAGGCATAGCG	ChIPCRM5432-WT	29673	703323	ChIPCRM5432-WT	1288	93169	0.00405802	0.0240479	5.92602	day2
ACAGGGACACAAACCTGGCG	ChIPCRM2613-D1	7963	122614	ChIPCRM2613-D1	3365	271650	0.0106019	0.00645346	0.608708	day2
ACATATCTTGGCCGTATTTC	ChIPCRM3407-D7	644	8586	ChIPCRM3407-D7	563	43257	0.00177381	0.000521918	0.294236	day2
ACATTCGTGCCCGTAGAATC	ChIPCRM2000-7	165	1469	ChIPCRM2000-7	1382	106749	0.00435418	0.000133721	0.030711	day2
ACCAAAATTATTTGAAACTC	CBP2862-7	3234	46714	CBP2862-7	737	55505	0.00232202	0.00262093	1.12873	day2
ACCACTCGGATAACTAATTA	BTub60D_WT	2306	32051	BTub60D_WT	1355	101791	0.00426911	0.00186885	0.437762	day2
ACCCTCTCATAGGTGCCCTA	ChIPCRM3407-S	2368	32718	ChIPCRM3407-S	1629	123975	0.00513239	0.0019191	0.37392	day2
ACCGGCCCGTCTCCCCACCT	ChIPCRM2847-DS1	735	9878	ChIPCRM2847-DS1	1707	124861	0.00537814	0.000595667	0.110757	day2
ACCTCCCTATTGCGGCCCCT	ChIPCRM5792-D1	3802	54981	ChIPCRM5792-D1	444	31348	0.00139888	0.00308126	2.20266	day2
ACCTGTCACAAACTTGCGGC	ChIPCRM3407-DS	3166	44668	ChIPCRM3407-DS	2756	212174	0.00868316	0.00256583	0.295494	day2
ACGAAACAATACTCCAAGAA	ChIPCRM5432-71	9357	147063	ChIPCRM5432-71	535	40726	0.00168559	0.0075832	4.49884	day2
ACGATTATGTCCAGCACCTC	ChIPCRM2847-D1	607	7813	ChIPCRM2847-D1	2086	171403	0.00657223	0.000491932	0.07485	day2
ACGCCCGAGCATGCACATAT	CBP2862-DS7	171	2304	CBP2862-DS7	2097	165525	0.00660689	0.000138584	0.0209756	day2
ACGTCTAATTAAAGTAAGAA	CG7759_33-D7	7908	126803	CG7759_33-D7	2384	183318	0.00751112	0.00640889	0.853253	day2
ACGTTCCACTTCTTGATTTT	ChIPCRM2613-WT	2239	32090	ChIPCRM2613-WT	185	13474	0.000582868	0.00181456	3.11315	day2
ACTATCACCTAAATATAAAG	CG7759_33-D7	299	3544	CG7759_33-D7	1673	124680	0.00527102	0.000242319	0.0459719	day2
ACTATTTTAAAAAAATTTCT	ChIPCRM5432-1	46714	2392923	ChIPCRM5432-1	3911	338480	0.0123221	0.0378585	3.07239	day2
ACTCGGCTTAAAGGCCCCAG	ChIPCRM2497-WT	9484	149630	ChIPCRM2497-WT	1852	127821	0.00583498	0.00768613	1.31725	day2
ACTCTACTCTGAGGACACGC	ChIPCRM5405-S7	585	8197	ChIPCRM5405-S7	638	49867	0.00201011	0.000474102	0.235859	day2
ACTCTCGGAAGTCTCCCCTA	ChIPCRM5792-D7	10440	167047	ChIPCRM5792-D7	1883	150354	0.00593265	0.0084609	1.42616	day2
ACTCTGATATAACGAGGAAC	ChIPCRM2613-D	7759	123019	ChIPCRM2613-D	1671	127868	0.00526472	0.00628814	1.19439	day2
ACTGAAAAGTTAACTAATTC	ChIPCRM5857-D1	117	1180	ChIPCRM5857-D1	1714	133038	0.00540019	9.48205e-05	0.0175587	day2
ACTTCTAACTGACCCGTTTA	ChIPCRM2497-S	1071	15766	ChIPCRM2497-S	235	18590	0.0007404	0.000867972	1.1723	day2
AGAAGGTTTTTTTTGCTAAA	ChIPCRM5405-S7	598	8071	ChIPCRM5405-S7	282	18565	0.00088848	0.000484638	0.545469	day2
AGACAAACTATACGAGTTAC	ChIPCRM5405-S	1698	25011	ChIPCRM5405-S	1464	119083	0.00461253	0.00137611	0.298342	day2
AGACATCCACAAGAAAAAAA	ChIPCRM5432-71	15506	274721	ChIPCRM5432-71	1149	85899	0.00362008	0.0125665	3.47134	day2
AGAGAGTACTTAATACATTA	ChIPCRM5857-D	96	1160	ChIPCRM5857-D	231	18743	0.000727797	7.78014e-05	0.1069	day2
AGCAAAAAATGAAGACCTGT	CG7759_33-7	1592	23343	CG7759_33-7	687	49242	0.00216449	0.00129021	0.596079	day2
AGCACCAAGCCAAAAAAGCT	ChIPCRM2847-D	400	4957	ChIPCRM2847-D	1719	132839	0.00541595	0.000324172	0.0598552	day2
AGCATCCAGGTCAAAAAAGA	ChIPCRM5792-D71	6306	96030	ChIPCRM5792-D71	1713	136743	0.00539704	0.00511058	0.946922	day2
AGCCAAGAACAAAGACTAGA	hth_3-7	17768	323526	hth_3-7	1931	131797	0.00608388	0.0143997	2.36687	day2
AGCCCGTTGCGGGGCTACAC	ChIPCRM5792-1	5418	83054	ChIPCRM5792-1	491	39940	0.00154696	0.00439092	2.83841	day2
AGCCGCCATTCAGCTACGAA	hth_3-1	6654	102085	hth_3-1	642	45409	0.00202271	0.00539261	2.66603	day2
AGCTAAAGAATAATATGACA	ChIPCRM2000-WT	292	3741	ChIPCRM2000-WT	1300	86817	0.00409583	0.000236646	0.0577773	day2
AGGGATCTTTATTCAATGAG	ChIPCRM3407-WT	910	12594	ChIPCRM3407-WT	674	47243	0.00212353	0.000737492	0.347295	day2
AGGTGGATTGAATCCGGAGG	CG7759_33-D	5524	84962	CG7759_33-D	3552	303217	0.0111911	0.00447682	0.400035	day2
AGTAAAGTTCGACAGCGATA	ChIPCRM3407-7	388	6000	ChIPCRM3407-7	429	34928	0.00135162	0.000314447	0.232644	day2
AGTAATTGCCATTAGCGCCT	ChIPCRM2000-71	368	4495	ChIPCRM2000-71	1574	127355	0.0049591	0.000298239	0.0601396	day2
AGTATCAGCTCTATCGCACG	ChIPCRM2000-D1	194	2399	ChIPCRM2000-D1	788	61413	0.0024827	0.000157224	0.0633276	day2
AGTGAGGCCATAAAAGTCTA	ChIPCRM2497-S1	6391	93758	ChIPCRM2497-S1	2068	167376	0.00651552	0.00517947	0.794943	day2
AGTGCACGACATACTCTTAT	ChIPCRM5432-WT	13941	239841	ChIPCRM5432-WT	534	37255	0.00168244	0.0112982	6.71538	day2
AGTTATTAAATTTTCCAGAA	ChIPCRM5857-1	3	5	ChIPCRM5857-1	317	22984	0.000998752	2.43129e-06	0.00243433	day2
AGTTGGCGGCCTTTCCCTAT	ChIPCRM5432-D7	4028	59670	ChIPCRM5432-D7	241	13813	0.000759304	0.00326442	4.29922	day2
ATAAAAAAATTGAAATATAA	ChIPCRM5432-D7	5602	89183	ChIPCRM5432-D7	711	54662	0.0022401	0.00454004	2.02671	day2
ATACCTGCGTACTACCTTTA	CBP2862-7	2704	39993	CBP2862-7	1696	129214	0.00534348	0.00219141	0.410108	day2
ATACGCAACTCATTGCGCGA	ChIPCRM2613-WT	2672	39287	ChIPCRM2613-WT	552	42329	0.00173915	0.00216547	1.24513	day2
ATAGGACACATAGATCTAGA	BTub60D_WT	2122	32259	BTub60D_WT	352	23792	0.00110902	0.00171974	1.55067	day2
ATAGTTTAAACAGTGATAAG	ChIPCRM5792-71	7046	113813	ChIPCRM5792-71	1167	98159	0.00367679	0.0057103	1.55306	day2
ATATCTATATGCTGAGCTCA	CBP2862-DS	543	6782	CBP2862-DS	670	58006	0.00211093	0.000440064	0.20847	day2
ATATGGGATAAAGCAAGTGC	CG7759_33-WT	1719	25527	CG7759_33-WT	2283	201045	0.00719291	0.00139313	0.193681	day2
ATCCCTCGCCAATCTTAAAG	ChIPCRM5405-DS	681	9605	ChIPCRM5405-DS	1192	100225	0.00375556	0.000551904	0.146956	day2
ATCGATAACAGGCGATCGGT	BTub60D_binI_binII_bap_Mut	486	6647	BTub60D_binI_binII_bap_Mut	754	59108	0.00237558	0.00039387	0.165799	day2
ATCGTGCCAAACCCGTAGAT	BTub60D_bap_Mut	2577	37612	BTub60D_bap_Mut	261	20260	0.000822317	0.00208848	2.53975	day2
ATGATGAAGCTACATCCGGC	hth_3-WT	1183	17420	hth_3-WT	391	31105	0.0012319	0.00095874	0.778262	day2
ATGCGGGGAATTGCCACAAG	ChIPCRM2613-D	610	7790	ChIPCRM2613-D	89	5326	0.000280407	0.000494363	1.76302	day2
ATGCGTAGCGATTAGGTTAC	CG7759_33-D	2181	30395	CG7759_33-D	1009	77727	0.00317899	0.00176755	0.556009	day2
ATGGGACCTTGCAGAGGCAT	ChIPCRM5405-DS7	1773	23535	ChIPCRM5405-DS7	982	75263	0.00309393	0.00143689	0.464424	day2
ATGGTCCATCAAGTTTAAAA	hth_3-D1	6896	106613	hth_3-D1	1244	85107	0.00391939	0.00558873	1.42592	day2
ATTAAAATAAACGATCTCAA	CG7759_33-S7	844	11896	CG7759_33-S7	220	18813	0.00069314	0.000684004	0.986819	day2
ATTCGCTCGCCGAAATTCAA	ChIPCRM2847-DS	235	3279	ChIPCRM2847-DS	234	14458	0.000737249	0.000190451	0.258327	day2
ATTTTAACCTCCTCTATGCA	ChIPCRM2613-1	4468	69125	ChIPCRM2613-1	1199	100595	0.00377762	0.00362101	0.958543	day2
CAATCAATACACGTTCACCA	ChIPCRM3407-7	1481	20382	ChIPCRM3407-7	1517	116151	0.00477952	0.00120025	0.251123	day2
CACACACCTCAGATAGCACA	hth_3-WT	10410	165504	hth_3-WT	1446	106164	0.00455582	0.00843659	1.85183	day2
CACCCCCAGCGCCCCCCTAT	hth_3-71	6555	94607	hth_3-71	1343	97965	0.00423131	0.00531238	1.25549	day2
CACCTATGCTGCTAAATAGA	ChIPCRM2613-WT	2855	39847	ChIPCRM2613-WT	1212	90833	0.00381857	0.00231378	0.605928	day2
CAGACCGATTGATGTAATAA	ChIPCRM5432-D1	95	1087	ChIPCRM5432-D1	3178	251897	0.0100127	7.6991e-05	0.00768931	day2
CAGAGAAAGACTTCGGAAAT	ChIPCRM5405-D7	11811	188347	ChIPCRM5405-D7	3363	268636	0.0105956	0.009572	0.903394	day2
CAGCTTATATTTTTTCAGCA	CG7759_33-7	4201	61429	CG7759_33-7	1335	106297	0.0042061	0.00340462	0.809448	day2
CAGGACTGAATTTTAGCAAA	ChIPCRM2847-WT	1213	14875	ChIPCRM2847-WT	482	36591	0.00151861	0.000983053	0.647338	day2
CAGTCTAAAATTGTACAATA	ChIPCRM3407-WT	200	2394	ChIPCRM3407-WT	599	46676	0.00188723	0.000162086	0.0858857	day2
CATAGAATCAGGACCGTTTC	CG7759_33-D7	157	1875	CG7759_33-D7	428	30855	0.00134847	0.000127238	0.0943569	day2
CATAGCAACGAAATATAACA	ChIPCRM5432-D	6074	89636	ChIPCRM5432-D	225	15264	0.000708894	0.00492256	6.944	day2
CATGAGATGCCAAACAATCC	CBP2862-7	1098	15867	CBP2862-7	209	5590	0.000658483	0.000889853	1.35137	day2
CATTGAAGTCGGTGAAAAC	BTub60D_bap_Mut	8088	126500	BTub60D_bap_Mut	3468	265022	0.0109264	0.00655477	0.599901	day2
CCACACCTCAGGAACGCTAC	ChIPCRM5857-WT	22	285	ChIPCRM5857-WT	439	26772	0.00138313	1.78295e-05	0.0128907	day2
CCAGATACAAATAGCAAACT	hth_3-1	18902	348847	hth_3-1	3913	301783	0.0123284	0.0153188	1.24255	day2
CCATTCGCCTCTCATACGG	Act57B_Mef2_WT	33573	912823	Act57B_Mef2_WT	2185	180868	0.00688414	0.0272086	3.95236	day2
CCATTGCCGTCACTCAATTC	ChIPCRM2497-S	6634	101891	ChIPCRM2497-S	2195	171098	0.00691565	0.0053764	0.777425	day2
CCCACCTTACCCGTACATAC	BTub60D_bap_Mut	5235	75718	BTub60D_bap_Mut	1494	117965	0.00470705	0.00424261	0.90133	day2
CCCGCACAAGCGCTCCCCAA	CBP2862-S	6105	89550	CBP2862-S	1129	76696	0.00355707	0.00494768	1.39094	day2
CCGCGGCCTACACGAGCCAA	ChIPCRM2497-1	4225	63287	ChIPCRM2497-1	1057	86922	0.00333022	0.00342407	1.02818	day2
CCGGCCCCTCCGCACCCCCC	ChIPCRM2000-D1	622	7586	ChIPCRM2000-D1	3866	313984	0.0121804	0.000504088	0.0413853	day2
CCTAGCCGCCCGGGCCAGCC	ChIPCRM2847-1	213	2856	ChIPCRM2847-1	525	44630	0.00165409	0.000172622	0.104361	day2
CCTCAGCCTTGTCATTTCCG	hth_3-D7	5928	89795	hth_3-D7	1382	108451	0.00435418	0.00480424	1.10336	day2
CCTGCCCCCTACGTTATGTG	BTub60D_WT	6191	91752	BTub60D_WT	1542	124200	0.00485828	0.00501738	1.03275	day2
CGAAAAGGACTCTAGGCAGT	ChIPCRM5405-WT	2211	31447	ChIPCRM5405-WT	2824	205472	0.0088974	0.00179186	0.201392	day2
CGAACTAATAGGCCACAGTG	Act57B_Mef2_WT	36065	1048431	Act57B_Mef2_WT	2384	180867	0.00751112	0.0292282	3.89132	day2
CGACTGCCAAATGAGAGATA	ChIPCRM5857-D	289	4000	ChIPCRM5857-D	637	48920	0.00200696	0.000234215	0.116701	day2
CGAGACTCATACTCCTTTCG	ChIPCRM3407-S7	863	11008	ChIPCRM3407-S7	1080	78247	0.00340269	0.000699402	0.205544	day2
CGCAATCGTAGCACTTCAAC	CG7759_33-WT	4155	60740	CG7759_33-WT	2394	162945	0.00754263	0.00336734	0.446441	day2
CGCCCCCCGTGCCAAGCGCT	ChIPCRM5405-D	1406	19136	ChIPCRM5405-D	626	47359	0.0019723	0.00113947	0.577735	day2
CGCCTCCTATTGTCCATCTA	hth_3-D1	8499	131882	hth_3-D1	1562	119147	0.0049213	0.00688785	1.3996	day2
CGCCTTATAGGTAGTAAATA	CBP2862-DS7	536	7411	CBP2862-DS7	881	62837	0.00277571	0.000434391	0.156497	day2
CGGATAAACACAAGTCACTT	ChIPCRM2847-DS	211	2943	ChIPCRM2847-DS	869	65954	0.0027379	0.000171001	0.0624569	day2
CGTAAGGCAAAAATAGGTCT	ChIPCRM2497-D	9398	143993	ChIPCRM2497-D	2395	197342	0.00754578	0.00761643	1.00936	day2
CGTACCGCCATGACCCCACC	ChIPCRM2000-1	1251	18243	ChIPCRM2000-1	2047	160000	0.00644936	0.00101385	0.157202	day2
CGTAGTCCAGTGCAATCTCT	CBP2862-DS7	481	6556	CBP2862-DS7	514	38265	0.00161943	0.000389817	0.240713	day2
CGTGCCATGCAACGTGTAAA	ChIPCRM5857-D1	53	639	ChIPCRM5857-D1	692	55941	0.00218024	4.29529e-05	0.019701	day2
CGTTCCAATTCGATGATAGC	ChIPCRM5432-7	14990	259906	ChIPCRM5432-7	640	45302	0.00201641	0.0121484	6.02475	day2
CTAATGTCCGAGTACCATCG	ChIPCRM5857-S	206	2514	ChIPCRM5857-S	2621	207334	0.00825782	0.000166949	0.0202171	day2
CTAGATGGCTGCCCGGATCT	ChIPCRM2847-1	349	4515	ChIPCRM2847-1	1818	147297	0.00572786	0.00028284	0.0493798	day2
CTATTGCAACGGACTATCCT	ChIPCRM5405-DS	1200	16594	ChIPCRM5405-DS	351	23956	0.00110587	0.000972517	0.879411	day2
CTCCTGTCCCCAAAAGACAA	ChIPCRM2613-71	5811	88120	ChIPCRM2613-71	1149	92199	0.00362008	0.00470942	1.30091	day2
CTCTTCCAACCAAAAAATAA	ChIPCRM3407-D7	310	4305	ChIPCRM3407-D7	519	44208	0.00163518	0.000251234	0.153643	day2
CTGGCCGCCCCACCCGCACC	ChIPCRM5432-D	22058	471678	ChIPCRM5432-D	2163	178620	0.00681483	0.0178765	2.62317	day2
CTGTGGCGACCCCCCCTATT	ChIPCRM2497-S1	1824	25704	ChIPCRM2497-S1	290	21627	0.000913685	0.00147823	1.61787	day2
CTTAATTTCTATTTGTAAAA	ChIPCRM5792-71	3550	54874	ChIPCRM5792-71	444	36086	0.00139888	0.00287703	2.05666	day2
CTTCTACGTACCCATGATAA	ChIPCRM2497-DS1	1899	27254	ChIPCRM2497-DS1	300	22254	0.000945191	0.00153901	1.62825	day2
GACATACAACAGTAGTCAAT	ChIPCRM5432-D1	149	1575	ChIPCRM5432-D1	2584	201182	0.00814125	0.000120754	0.0148324	day2
GACCCTAGGATTCGTATGGG	ChIPCRM2613-D	5259	76585	ChIPCRM2613-D	1858	140883	0.00585389	0.00426206	0.728073	day2
GAGACACAGATTTGCGGGAT	ChIPCRM5792-D1	10670	176361	ChIPCRM5792-D1	2742	216386	0.00863905	0.0086473	1.00096	day2
GAGACCGCCCCCAGCAACTA	ChIPCRM2497-D	6706	99631	ChIPCRM2497-D	1553	122911	0.00489294	0.00543475	1.11073	day2
GAGCATGCGTAAAATAATCA	CG7759_33-S7	2423	34505	CG7759_33-S7	1419	111286	0.00447076	0.00196367	0.439227	day2
GAGGACTACACAACGCCGGC	ChIPCRM2000-WT	979	11998	ChIPCRM2000-WT	3702	297890	0.0116637	0.000793412	0.0680243	day2
GAGGAGAACGCTCAGAGAAA	ChIPCRM2847-S1	1602	21818	ChIPCRM2847-S1	2360	182909	0.00743551	0.00129831	0.17461	day2
GATAGGAAATGAGGAGTAAA	ChIPCRM5792-71	2791	40312	ChIPCRM5792-71	663	44378	0.00208887	0.00226191	1.08284	day2
GATGCCGATATAAAGCGGTC	ChIPCRM2497-S1	9401	147998	ChIPCRM2497-S1	2702	204158	0.00851302	0.00761886	0.894966	day2
GATTTGTGTGAGAAGATGTA	CBP2862-D	390	5531	CBP2862-D	1718	103999	0.0054128	0.000316068	0.0583928	day2
GCATAAGCTTACATCGACTT	ChIPCRM2000-D71	351	3895	ChIPCRM2000-D71	2990	234213	0.00942041	0.000284461	0.0301963	day2
GCCCTCTTGTGTAACCACTG	ChIPCRM2613-7	10313	163095	ChIPCRM2613-7	1471	107252	0.00463459	0.00835798	1.80339	day2
GCCTCCAATTACTTCCCTAA	ChIPCRM2497-DS1	1172	16109	ChIPCRM2497-DS1	234	18406	0.000737249	0.000949825	1.28834	day2
GCCTGATTTTATGCGACCAG	ChIPCRM5857-DS1	491	5195	ChIPCRM5857-DS1	3670	301025	0.0115628	0.000397922	0.0344138	day2
GCGCCGAGAGATAAACAGTC	ChIPCRM5857-WT	264	3299	ChIPCRM5857-WT	1182	86674	0.00372405	0.000213954	0.0574519	day2
GCTATAGATCTCGCCTGACC	ChIPCRM2847-D	86	1274	ChIPCRM2847-D	411	26879	0.00129491	6.96971e-05	0.0538238	day2
GCTCGAGGTCACCTAAATAT	ChIPCRM2847-1	37	449	ChIPCRM2847-1	117	9149	0.000368625	2.9986e-05	0.0813455	day2
GGCAAACAGAATGGCTCTCC	hth_3-D71	3557	49314	hth_3-D71	188	13944	0.00059232	0.0028827	4.8668	day2
GGCATATGCTCTCACCGTTC	BTub60D_binI_binII_bap_Mut	409	5246	BTub60D_binI_binII_bap_Mut	1234	92692	0.00388789	0.000331466	0.0852562	day2
GGCTATCTCGTGATATTTCG	ChIPCRM5405-DS7	187	2256	ChIPCRM5405-DS7	481	34988	0.00151546	0.000151551	0.100003	day2
GGGAATCATGAATCTAAGAA	ChIPCRM2613-71	7326	113914	ChIPCRM2613-71	2477	220689	0.00780413	0.00593722	0.760779	day2
GGGCCATCCCAAAGACTCAC	hth_3-D7	7115	106074	hth_3-D7	1108	76273	0.00349091	0.00576622	1.65178	day2
GGTACGTTAGAGCCCCCCTT	ChIPCRM2497-WT	6558	100312	ChIPCRM2497-WT	1738	115038	0.00547581	0.00531481	0.970598	day2
GGTTCATTCGACAAAAAAA	ChIPCRM2847-DS1	85	359	ChIPCRM2847-DS1	80	2767	0.000252051	6.88867e-05	0.273304	day2
GTAAGATGGCATATCATTCC	ChIPCRM2847-D1	344	4495	ChIPCRM2847-D1	516	34101	0.00162573	0.000278788	0.171485	day2
GTACACATACTGTAAGTGCG	CG7759_33-S	8242	127789	CG7759_33-S	3312	258634	0.0104349	0.00667957	0.640118	day2
GTACCGGTGGTCGGTCCGTC	ChIPCRM2847-S1	354	4665	ChIPCRM2847-S1	627	50572	0.00197545	0.000286893	0.145229	day2
GTGAACTTGCCAGCGGTCGA	Act57B_Mef2_Mut	9345	146256	Act57B_Mef2_Mut	1363	97075	0.00429432	0.00757348	1.7636	day2
GTGAAGACCAGAATAGTGTC	ChIPCRM5432-D	34811	972220	ChIPCRM5432-D	2684	200967	0.00845631	0.0282119	3.3362	day2
GTGATGATCTTCAAAGCAAA	Act57B_Mef2_Mut	6977	106551	Act57B_Mef2_Mut	1066	84643	0.00335858	0.00565438	1.68356	day2
GTGCAGCATTGGCCACGCCA	ChIPCRM5432-D71	14305	242447	ChIPCRM5432-D71	1534	115312	0.00483308	0.0115932	2.39872	day2
GTGCCTTCAGCGCAACATCT	ChIPCRM2847-WT	75	911	ChIPCRM2847-WT	90	5284	0.000283557	6.07823e-05	0.214356	day2
GTGTGTCTAAAATGGTGATT	Act57B_Mef2_Mut	13155	222250	Act57B_Mef2_Mut	3007	239392	0.00947397	0.0106612	1.12532	day2
GTTCGCACGGCTAACCCCTG	hth_3-D1	3789	99334	hth_3-D1	926	110808	0.00291749	0.00307072	1.05252	day2
GTTCTAGTCTCTGTCGAGCG	ChIPCRM5432-D71	11493	191035	ChIPCRM5432-D71	477	34334	0.00150285	0.00931429	6.19773	day2
TAAAATAACTGGACCCCAAC	ChIPCRM5405-WT	960	14491	ChIPCRM5405-WT	566	42695	0.00178326	0.000778014	0.436287	day2
TAAAATACGTGAAGAGAGAA	CBP2862-DS	2059	29821	CBP2862-DS	859	64088	0.0027064	0.00166868	0.616568	day2
TAAAGTGAGTAACCAACAGA	ChIPCRM5432-1	43833	1817833	ChIPCRM5432-1	4013	331394	0.0126435	0.0355236	2.80963	day2
TAAATCGAAATCACTAAATT	ChIPCRM2497-S	8339	132113	ChIPCRM2497-S	1235	96313	0.00389104	0.00675819	1.73686	day2
TAACAAAAAACGGGACACGC	hth_3-D1	9868	161707	hth_3-D1	1383	98267	0.00435733	0.00799734	1.83537	day2
TAACTGGGAGATGGCGCAAA	hth_3-D	13285	224025	hth_3-D	3676	293813	0.0115817	0.0107666	0.929616	day2
TAAGCATCTGCATTACAGCA	ChIPCRM2847-S1	3392	47277	ChIPCRM2847-S1	1200	89963	0.00378077	0.00274898	0.727097	day2
TAATACTCAGACCGGCGAGA	ChIPCRM5857-DS1	103	1431	ChIPCRM5857-DS1	442	32865	0.00139258	8.34744e-05	0.0599422	day2
TAATATGAAGGATTAGTTGC	CBP2862-D7	1645	23589	CBP2862-D7	1368	110371	0.00431007	0.00133316	0.309312	day2
TAATCATGGTTGTAGCGTTA	BTub60D_binI_binII_bap_Mut	1	1	BTub60D_binI_binII_bap_Mut	148	12408	0.000466294	8.10431e-07	0.00173802	day2
TACAACATAACATATTAAAA	ChIPCRM2497-D	6107	91822	ChIPCRM2497-D	1019	75360	0.0032105	0.0049493	1.5416	day2
TACAATCAGGTTATCGAGAC	ChIPCRM5857-WT	333	4244	ChIPCRM5857-WT	1384	88053	0.00436048	0.000269874	0.0618908	day2
TACACGCTTTCCAGCCTGCA	CBP2862-S7	1394	19369	CBP2862-S7	638	50541	0.00201011	0.00112974	0.56203	day2
TACTACCGGCACAAACTTAC	ChIPCRM5432-D71	18019	326126	ChIPCRM5432-D71	2674	199225	0.00842481	0.0146032	1.73335	day2
TAGCTCATTGAAACCACCAA	ChIPCRM3407-DS	3383	49418	ChIPCRM3407-DS	3909	329137	0.0123158	0.00274169	0.222615	day2
TAGGTTCTATTTATGTAATT	ChIPCRM5857-S	192	2121	ChIPCRM5857-S	631	52109	0.00198805	0.000155603	0.0782689	day2
TATACTATCATGCTATGCCC	hth_3-D	1011	14087	hth_3-D	319	26469	0.00100505	0.000819346	0.815226	day2
TATCCACCAGACGGATGCCC	ChIPCRM5792-D71	26749	601637	ChIPCRM5792-D71	4388	347242	0.013825	0.0216782	1.56805	day2
TATCGATAGTGTACAAGGAC	ChIPCRM3407-D7	620	8387	ChIPCRM3407-D7	1163	90466	0.00366419	0.000502467	0.137129	day2
TCACATATAAAGGAGGAATG	ChIPCRM2497-D	7225	111758	ChIPCRM2497-D	1098	85124	0.0034594	0.00585537	1.6926	day2
TCACCATGCAACAAAACTCA	ChIPCRM5405-D7	687	8666	ChIPCRM5405-D7	787	53750	0.00247955	0.000556766	0.224543	day2
TCACGATGACACCGTAGTAT	ChIPCRM2000-1	473	5685	ChIPCRM2000-1	413	27307	0.00130121	0.000383334	0.294597	day2
TCATTAGGCTAAGCAGGTCC	hth_3-D	3458	49510	hth_3-D	797	65516	0.00251106	0.00280247	1.11605	day2
TCCCATAATTCAATGAATCT	CBP2862-S	2807	38901	CBP2862-S	791	62284	0.00249215	0.00227488	0.912817	day2
TCCCCCAAAATGAAAACAGG	ChIPCRM2497-1	4362	58650	ChIPCRM2497-1	1767	135861	0.00556718	0.0035351	0.63499	day2
TCCCCCAACTACCTTTAGCG	ChIPCRM2613-7	15689	264597	ChIPCRM2613-7	2216	159877	0.00698181	0.0127149	1.82114	day2
TCCCGATATGATGCAAGGCA	Act57B_Mef2_WT	24720	518297	Act57B_Mef2_WT	1391	111471	0.00438254	0.0200339	4.57129	day2
TCGGGAAATAAACACATGCT	ChIPCRM5792-7	9282	139109	ChIPCRM5792-7	1089	80913	0.00343105	0.00752242	2.19246	day2
TCGTATCATGTGCCCGGCGT	ChIPCRM3407-S	1155	15383	ChIPCRM3407-S	1014	85059	0.00319475	0.000936048	0.292996	day2
TCGTGCATGGACTCTTTTTT	ChIPCRM2497-S1	2111	30552	ChIPCRM2497-S1	760	58728	0.00239449	0.00171082	0.714484	day2
TCTAAAGGAACTTGATCTTG	ChIPCRM5792-D7	8614	132152	ChIPCRM5792-D7	2440	191883	0.00768756	0.00698105	0.908098	day2
TCTAACTAAGAAGATAAGCG	Act57B_Mef2_Mut	1677	23588	Act57B_Mef2_Mut	189	14895	0.000595471	0.00135909	2.28238	day2
TCTATTAAGTTGGTTAACGG	ChIPCRM3407-S7	625	8196	ChIPCRM3407-S7	1359	105944	0.00428172	0.00050652	0.118298	day2
TCTGCATATCAACGGGGACC	CBP2862-S	1022	13645	CBP2862-S	354	24939	0.00111533	0.000828261	0.742618	day2
TCTTCATTCATTAATTAAGG	ChIPCRM5857-S	5431	84591	ChIPCRM5857-S	1752	145436	0.00551992	0.00440145	0.797376	day2
TGAAAGGGAAGCACGTTCCG	ChIPCRM2847-WT	617	8252	ChIPCRM2847-WT	1266	107204	0.00398871	0.000500036	0.125363	day2
TGAATACGATAGAGTCTATT	ChIPCRM3407-WT	730	10034	ChIPCRM3407-WT	1227	96010	0.00386583	0.000591615	0.153037	day2
TGAATAGGACGTCCACTTCC	ChIPCRM5792-1	5704	83949	ChIPCRM5792-1	390	26216	0.00122875	0.0046227	3.76212	day2
TGAATGGTTCTATGCCAGGT	ChIPCRM5792-D1	2383	34233	ChIPCRM5792-D1	392	28018	0.00123505	0.00193126	1.56371	day2
TGAGATATTACACACATCGC	ChIPCRM2613-1	5884	90750	ChIPCRM2613-1	515	35298	0.00162258	0.00476858	2.93889	day2
TGAGGCCGGCAAGGAATCAA	CG7759_33-WT	1721	22556	CG7759_33-WT	1910	142962	0.00601772	0.00139475	0.231774	day2
TGAGGTCAGCGACGCAAAGC	CBP2862-D	308	4089	CBP2862-D	98	5317	0.000308763	0.000249613	0.80843	day2
TGCAAGCACATGAACAAAGG	CBP2862-D7	511	6233	CBP2862-D7	925	69544	0.00291434	0.00041413	0.142101	day2
TGCCAAACCCAACTATGAAA	CBP2862-7	430	5496	CBP2862-7	131	9688	0.000412734	0.000348485	0.844335	day2
TGCGCTAGGGGTTAAACATA	ChIPCRM5792-7	19281	380364	ChIPCRM5792-7	2880	221314	0.00907384	0.0156259	1.72209	day2
TGGAAAACTCGCTGATGACT	CG7759_33-DS	4320	63079	CG7759_33-DS	2107	164434	0.00663839	0.00350106	0.527396	day2
TGGTTAATTGCTAATAGCGT	CBP2862-S7	865	12165	CBP2862-S7	615	51006	0.00193764	0.000701023	0.361792	day2
TGTAAATCAACTGCGTAAAG	BTub60D_WT	909	13152	BTub60D_WT	167	11712	0.000526157	0.000736682	1.40012	day2
TGTACGAGAGGTCTACCTCC	hth_3-71	8066	125404	hth_3-71	1158	87412	0.00364844	0.00653694	1.79171	day2
TGTACGCCAGAGGCCTCTTT	ChIPCRM2847-D	78	848	ChIPCRM2847-D	504	39258	0.00158792	6.32136e-05	0.039809	day2
TGTTGAGTGGATAATGACAG	CG7759_33-S	9375	148307	CG7759_33-S	3796	298621	0.0119598	0.00759779	0.635276	day2
TTAACAGAGTAGTACCCTGC	ChIPCRM5432-7	31427	807949	ChIPCRM5432-7	1599	130721	0.00503787	0.0254694	5.05559	day2
TTAGGCTACGAACGACGGCA	ChIPCRM3407-S7	793	11241	ChIPCRM3407-S7	1385	114588	0.00436363	0.000642672	0.147279	day2
TTCAGAAAGTCATGAAAATA	hth_3-7	3959	57927	hth_3-7	1524	104271	0.00480157	0.0032085	0.668218	day2
TTCGATAACTTTACGCCTCA	CG7759_33-S7	488	6876	CG7759_33-S7	322	25378	0.00101451	0.00039549	0.389836	day2
TTCGTGCATACAAATCACGA	ChIPCRM5432-D1	106	1170	ChIPCRM5432-D1	1074	73030	0.00338379	8.59057e-05	0.0253875	day2
TTTAAAGAGCGATCTTCGCG	ChIPCRM2497-DS1	5917	93928	ChIPCRM2497-DS1	1228	99598	0.00386898	0.00479532	1.23943	day2
TTTAGCGCCTTCCAAGTTAA	ChIPCRM2000-D71	90	998	ChIPCRM2000-D71	242	12799	0.000762454	7.29388e-05	0.0956632	day2
TTTGGCCATTTTATCAGACG	CG7759_33-WT	163	2507	CG7759_33-WT	236	18565	0.000743551	0.0001321	0.177661	day2
TTTTAAAGATAAGATCGGT	ChIPCRM2497-S	11874	208468	ChIPCRM2497-S	1908	156864	0.00601142	0.00962306	1.6008	day2
AAAAATCGGGTAATTCATCA	ChIPCRM5405-D7	559	15228	ChIPCRM5405-D7	2536	229284	0.00538163	0.000686798	0.127619	day3
AAAACACGGCCAGTTGAATG	CBP2862-S7	2774	77301	CBP2862-S7	4979	429803	0.0105659	0.00340819	0.322565	day3
AAACAGATAATAGCCCCTAG	ChIPCRM3407-S7	245	6865	ChIPCRM3407-S7	209	15684	0.000443517	0.000301012	0.678692	day3
AAACTTACTAAGGACATAGT	hth_3-1	81	2219	hth_3-1	139	9529	0.000294971	9.95181e-05	0.337383	day3
AAAGGCCTACTATAAAGAAT	CBP2862-D	182	4416	CBP2862-D	832	62711	0.00176558	0.000223609	0.126649	day3
AAATAGACGGTAAACTTACA	ChIPCRM5792-7	12996	441021	ChIPCRM5792-7	4200	373824	0.00891279	0.0159671	1.79149	day3
AAATCTAAGTACCAGGCCGT	ChIPCRM5857-D	13	224	ChIPCRM5857-D	103	7298	0.000218576	1.5972e-05	0.0730734	day3
AACAAATACCTAAGACTAGT	ChIPCRM5792-D71	1096	29726	ChIPCRM5792-D71	888	73233	0.00188442	0.00134657	0.714579	day3
AACCTATAAAATTGCCTCTA	CG7759_33-DS	1710	47489	CG7759_33-DS	5659	515941	0.0120089	0.00210094	0.174948	day3
AACGACCATATTGGTAGCTC	ChIPCRM2613-D1	6391	190353	ChIPCRM2613-D1	5662	467942	0.0120153	0.0078521	0.653509	day3
AACTACACGATAACCATGGA	CBP2862-WT	630	15440	CBP2862-WT	634	58075	0.00134541	0.00077403	0.575313	day3
AACTCGTAAGTTCAAGATCG	CG7759_33-D	390	10555	CG7759_33-D	1077	87588	0.00228549	0.000479161	0.209653	day3
AAGAGATAACGCCCGCGTGG	ChIPCRM5857-D1	21	618	ChIPCRM5857-D1	891	76580	0.00189078	2.5801e-05	0.0136457	day3
AAGCAACCCACAAGGTTTGG	ChIPCRM5405-DS7	603	16206	ChIPCRM5405-DS7	1978	160740	0.0041975	0.000740857	0.1765	day3
AAGTCTAATATACAACACTC	ChIPCRM5792-D1	4975	150956	ChIPCRM5792-D1	1848	155060	0.00392163	0.00611238	1.55863	day3
AATACAGGTATTGGCTCAAG	ChIPCRM5432-71	27428	1248882	ChIPCRM5432-71	2290	180167	0.00485959	0.0336986	6.93444	day3
AATACCGCTAACGTCACAAT	ChIPCRM5792-1	4234	127455	ChIPCRM5792-1	2411	219673	0.00511636	0.00520197	1.01673	day3
AATCTTTCAACGAGCAACTA	ChIPCRM5432-D7	9709	311695	ChIPCRM5432-D7	3224	310401	0.00684163	0.0119287	1.74354	day3
AATGGGGCGACTGACCGTTC	ChIPCRM2000-71	256	5535	ChIPCRM2000-71	2514	218603	0.00533494	0.000314526	0.0589559	day3
AATTAGACGGACAGACCCAC	CBP2862-DS	2104	58677	CBP2862-DS	2971	258708	0.00630474	0.00258501	0.410011	day3
AATTAGCTACGTGTAAGGGC	ChIPCRM5405-WT	212	6001	ChIPCRM5405-WT	81	5153	0.000171889	0.000260467	1.51532	day3
AATTGGTTGAAACGGAAATG	hth_3-D71	3313	96950	hth_3-D71	1186	115813	0.0025168	0.00407041	1.6173	day3
ACAAACCACCCCCCACTACG	hth_3-WT	3576	101647	hth_3-WT	1235	103508	0.00262078	0.00439354	1.67642	day3
ACAAGTGTCTTACCCATGCT	ChIPCRM5857-1	60	1601	ChIPCRM5857-1	714	57031	0.00151517	7.37171e-05	0.0486526	day3
ACACACGACTAGGCATAGCG	ChIPCRM5432-WT	33251	1688248	ChIPCRM5432-WT	5025	409476	0.0106635	0.0408528	3.83108	day3
ACAGGGACACAAACCTGGCG	ChIPCRM2613-D1	4493	126981	ChIPCRM2613-D1	4648	394310	0.00986349	0.00552018	0.559659	day3
ACATATCTTGGCCGTATTTC	ChIPCRM3407-D7	350	9471	ChIPCRM3407-D7	2897	249599	0.0061477	0.000430017	0.0699475	day3
ACATTCGTGCCCGTAGAATC	ChIPCRM2000-7	39	761	ChIPCRM2000-7	552	49670	0.0011714	4.79161e-05	0.0409052	day3
ACCAAAATTATTTGAAACTC	CBP2862-7	542	13718	CBP2862-7	276	21184	0.000585698	0.000665911	1.13695	day3
ACCACTCGGATAACTAATTA	BTub60D_WT	1461	38614	BTub60D_WT	4131	324907	0.00876636	0.00179501	0.204761	day3
ACCCTCTCATAGGTGCCCTA	ChIPCRM3407-S	1883	51062	ChIPCRM3407-S	6267	562084	0.0132992	0.00231349	0.173958	day3
ACCGGCCCGTCTCCCCACCT	ChIPCRM2847-DS1	626	16628	ChIPCRM2847-DS1	3362	284781	0.00713447	0.000769115	0.107803	day3
ACCTCCCTATTGCGGCCCCT	ChIPCRM5792-D1	3510	95842	ChIPCRM5792-D1	1746	142971	0.00370517	0.00431245	1.1639	day3
ACCTGTCACAAACTTGCGGC	ChIPCRM3407-DS	3115	83806	ChIPCRM3407-DS	10237	997369	0.0217239	0.00382715	0.176173	day3
ACGAAACAATACTCCAAGAA	ChIPCRM5432-71	11827	364500	ChIPCRM5432-71	1995	163111	0.00423357	0.0145309	3.43229	day3
ACGATTATGTCCAGCACCTC	ChIPCRM2847-D1	214	5641	ChIPCRM2847-D1	3574	294536	0.00758436	0.000262924	0.0346667	day3
ACGCCCGAGCATGCACATAT	CBP2862-DS7	51	1252	CBP2862-DS7	158	10343	0.000335291	6.26596e-05	0.186881	day3
ACGTCTAATTAAAGTAAGAA	CG7759_33-D7	3879	110526	CG7759_33-D7	4201	350269	0.00891491	0.00476581	0.534589	day3
ACGTTCCACTTCTTGATTTT	ChIPCRM2613-WT	1015	26278	ChIPCRM2613-WT	2072	179709	0.00439698	0.00124705	0.283615	day3
ACTATCACCTAAATATAAAG	CG7759_33-D7	737	20926	CG7759_33-D7	4500	404914	0.00954942	0.000905492	0.0948217	day3
ACTATTTTAAAAAAATTTCT	ChIPCRM5432-1	31598	1610033	ChIPCRM5432-1	5161	468969	0.0109521	0.0388219	3.54469	day3
ACTCGGCTTAAAGGCCCCAG	ChIPCRM2497-WT	6175	180011	ChIPCRM2497-WT	2405	202663	0.00510363	0.00758672	1.48653	day3
ACTCTACTCTGAGGACACGC	ChIPCRM5405-S7	634	18698	ChIPCRM5405-S7	2522	210925	0.00535192	0.000778944	0.145545	day3
ACTCTCGGAAGTCTCCCCTA	ChIPCRM5792-D7	7487	224793	ChIPCRM5792-D7	4802	419891	0.0101903	0.00919867	0.90269	day3
ACTCTGATATAACGAGGAAC	ChIPCRM2613-D	3763	104310	ChIPCRM2613-D	3627	328981	0.00769683	0.00462329	0.600675	day3
ACTGAAAAGTTAACTAATTC	ChIPCRM5857-D1	116	2369	ChIPCRM5857-D1	2503	213692	0.0053116	0.00014252	0.0268318	day3
AGACAAACTATACGAGTTAC	ChIPCRM5405-S	461	12751	ChIPCRM5405-S	1537	128367	0.00326166	0.000566393	0.173652	day3
AGACATCCACAAGAAAAAAA	ChIPCRM5432-71	8831	256549	ChIPCRM5432-71	1715	139056	0.00363939	0.0108499	2.98125	day3
AGCAAAAAATGAAGACCTGT	CG7759_33-7	1250	32556	CG7759_33-7	1342	106409	0.00284785	0.00153577	0.539275	day3
AGCACCAAGCCAAAAAAGCT	ChIPCRM2847-D	278	7664	ChIPCRM2847-D	5319	477383	0.0112874	0.000341556	0.0302599	day3
AGCATCCAGGTCAAAAAAGA	ChIPCRM5792-D71	4124	116526	ChIPCRM5792-D71	1592	115152	0.00337837	0.00506682	1.49978	day3
AGCCAAGAACAAAGACTAGA	hth_3-7	10212	315021	hth_3-7	3394	265781	0.00720238	0.0125467	1.74201	day3
AGCCCGTTGCGGGGCTACAC	ChIPCRM5792-1	3666	104437	ChIPCRM5792-1	532	40909	0.00112895	0.00450412	3.98964	day3
AGCCGCCATTCAGCTACGAA	hth_3-1	1586	44296	hth_3-1	717	65612	0.00152154	0.00194859	1.28067	day3
AGCTAAAGAATAATATGACA	ChIPCRM2000-WT	138	3494	ChIPCRM2000-WT	179	7213	0.000379855	0.000169549	0.446354	day3
AGGGATCTTTATTCAATGAG	ChIPCRM3407-WT	1965	55122	ChIPCRM3407-WT	2264	196556	0.00480442	0.00241424	0.502503	day3
AGGTGGATTGAATCCGGAGG	CG7759_33-D	3286	93316	CG7759_33-D	1606	135913	0.00340808	0.00403724	1.18461	day3
AGTAAAGTTCGACAGCGATA	ChIPCRM3407-7	46	1695	ChIPCRM3407-7	369	26099	0.000783052	5.65165e-05	0.0721746	day3
AGTAATTGCCATTAGCGCCT	ChIPCRM2000-71	121	3326	ChIPCRM2000-71	2315	193988	0.00491264	0.000148663	0.0302613	day3
AGTATCAGCTCTATCGCACG	ChIPCRM2000-D1	16	341	ChIPCRM2000-D1	238	15398	0.000505058	1.96579e-05	0.0389221	day3
AGTGAGGCCATAAAAGTCTA	ChIPCRM2497-S1	2008	54086	ChIPCRM2497-S1	2042	164229	0.00433331	0.00246707	0.569326	day3
AGTGCACGACATACTCTTAT	ChIPCRM5432-WT	6926	204028	ChIPCRM5432-WT	2053	173694	0.00435666	0.00850941	1.9532	day3
AGTTATTAAATTTTCCAGAA	ChIPCRM5857-1	72	1965	ChIPCRM5857-1	423	31386	0.000897645	8.84606e-05	0.0985474	day3
ATAAAAAAATTGAAATATAA	ChIPCRM5432-D7	6969	213024	ChIPCRM5432-D7	973	71540	0.0020648	0.00856225	4.14678	day3
ATACCTGCGTACTACCTTTA	CBP2862-7	2881	79931	CBP2862-7	2478	226141	0.00525855	0.00353965	0.673124	day3
ATACGCAACTCATTGCGCGA	ChIPCRM2613-WT	3969	113474	ChIPCRM2613-WT	2512	202255	0.0053307	0.00487639	0.914775	day3
ATAGGACACATAGATCTAGA	BTub60D_WT	1147	30463	BTub60D_WT	1041	88341	0.0022091	0.00140923	0.637919	day3
ATAGTTTAAACAGTGATAAG	ChIPCRM5792-71	1689	46186	ChIPCRM5792-71	1092	92971	0.00231732	0.00207514	0.895488	day3
ATATGGGATAAAGCAAGTGC	CG7759_33-WT	986	27434	CG7759_33-WT	1842	170385	0.00390889	0.00121142	0.309913	day3
ATCCCTCGCCAATCTTAAAG	ChIPCRM5405-DS	541	12931	ChIPCRM5405-DS	479	32073	0.00101648	0.000664683	0.653905	day3
ATCGTGCCAAACCCGTAGAT	BTub60D_bap_Mut	13	221	BTub60D_bap_Mut	628	51244	0.00133267	1.5972e-05	0.011985	day3
ATGATGAAGCTACATCCGGC	hth_3-WT	357	9458	hth_3-WT	823	62673	0.00174648	0.000438617	0.251143	day3
ATGCGGGGAATTGCCACAAG	ChIPCRM2613-D	491	13959	ChIPCRM2613-D	304	22879	0.000645116	0.000603252	0.935106	day3
ATGCGTAGCGATTAGGTTAC	CG7759_33-D	239	5938	CG7759_33-D	1417	117886	0.00300701	0.00029364	0.097652	day3
ATGGGACCTTGCAGAGGCAT	ChIPCRM5405-DS7	713	18057	ChIPCRM5405-DS7	1546	123895	0.00328075	0.000876005	0.267013	day3
ATGGTCCATCAAGTTTAAAA	hth_3-D1	7236	217524	hth_3-D1	1045	81253	0.00221759	0.00889029	4.00899	day3
ATTTTAACCTCCTCTATGCA	ChIPCRM2613-1	1217	34091	ChIPCRM2613-1	744	68380	0.00157884	0.00149523	0.947045	day3
CAATCAATACACGTTCACCA	ChIPCRM3407-7	3235	86583	ChIPCRM3407-7	5247	424669	0.0111346	0.00397458	0.356957	day3
CACACACCTCAGATAGCACA	hth_3-WT	3754	100599	hth_3-WT	297	21204	0.000630261	0.00461224	7.31797	day3
CACCCCCAGCGCCCCCCTAT	hth_3-71	3912	105963	hth_3-71	1260	92114	0.00267384	0.00480636	1.79755	day3
CACCTATGCTGCTAAATAGA	ChIPCRM2613-WT	1723	44000	ChIPCRM2613-WT	1143	95218	0.00242555	0.00211691	0.872754	day3
CAGACCGATTGATGTAATAA	ChIPCRM5432-D1	16	402	ChIPCRM5432-D1	1854	133508	0.00393436	1.96579e-05	0.00499647	day3
CAGAGAAAGACTTCGGAAAT	ChIPCRM5405-D7	15599	524066	ChIPCRM5405-D7	4938	447715	0.0104789	0.0191652	1.82894	day3
CAGCTTATATTTTTTCAGCA	CG7759_33-7	1773	48086	CG7759_33-7	2097	197975	0.00445003	0.00217834	0.489512	day3
CAGGACTGAATTTTAGCAAA	ChIPCRM2847-WT	522	13319	ChIPCRM2847-WT	2420	208372	0.00513546	0.000641339	0.124884	day3
CATAGAATCAGGACCGTTTC	CG7759_33-D7	80	2331	CG7759_33-D7	242	17499	0.000513546	9.82895e-05	0.191394	day3
CATAGCAACGAAATATAACA	ChIPCRM5432-D	3612	96075	ChIPCRM5432-D	2109	156079	0.00447549	0.00443777	0.991572	day3
CATGAGATGCCAAACAATCC	CBP2862-7	364	11458	CBP2862-7	467	41980	0.000991017	0.000447217	0.451271	day3
CATTGAAGTCGGTGAAAAC	BTub60D_bap_Mut	6607	193963	BTub60D_bap_Mut	1946	173091	0.00412959	0.00811749	1.96569	day3
CCACACCTCAGGAACGCTAC	ChIPCRM5857-WT	222	4942	ChIPCRM5857-WT	1462	139465	0.0031025	0.000272753	0.0879141	day3
CCAGATACAAATAGCAAACT	hth_3-1	15747	526705	hth_3-1	6732	580965	0.0142859	0.0193471	1.35427	day3
CCATTCGCCTCTCATACGG	Act57B_Mef2_WT	16724	590378	Act57B_Mef2_WT	2041	160189	0.00433119	0.0205474	4.74406	day3
CCATTGCCGTCACTCAATTC	ChIPCRM2497-S	3848	113922	ChIPCRM2497-S	892	70942	0.00189291	0.00472773	2.4976	day3
CCCACCTTACCCGTACATAC	BTub60D_bap_Mut	1407	39467	BTub60D_bap_Mut	2552	262594	0.00541558	0.00172867	0.319203	day3
CCCGCACAAGCGCTCCCCAA	CBP2862-S	5774	161330	CBP2862-S	2313	195220	0.0049084	0.00709405	1.44529	day3
CCGCGGCCTACACGAGCCAA	ChIPCRM2497-1	3618	103958	ChIPCRM2497-1	2788	242874	0.00591639	0.00444514	0.751326	day3
CCGGCCCCTCCGCACCCCCC	ChIPCRM2000-D1	127	3049	ChIPCRM2000-D1	2345	232186	0.00497631	0.000156035	0.0313555	day3
CCTAGCCGCCCGGGCCAGCC	ChIPCRM2847-1	168	4700	ChIPCRM2847-1	1149	121976	0.00243828	0.000206408	0.084653	day3
CCTCAGCCTTGTCATTTCCG	hth_3-D7	5627	161874	hth_3-D7	3043	277373	0.00645753	0.00691344	1.0706	day3
CCTGCCCCCTACGTTATGTG	BTub60D_WT	1443	38400	BTub60D_WT	3934	339157	0.00834831	0.0017729	0.212366	day3
CGAAAAGGACTCTAGGCAGT	ChIPCRM5405-WT	503	13082	ChIPCRM5405-WT	1804	147548	0.00382825	0.000617995	0.16143	day3
CGAACTAATAGGCCACAGTG	Act57B_Mef2_WT	20416	745069	Act57B_Mef2_WT	1580	137352	0.00335291	0.0250835	7.48112	day3
CGACTGCCAAATGAGAGATA	ChIPCRM5857-D	124	2673	ChIPCRM5857-D	1543	130374	0.00327439	0.000152349	0.0465274	day3
CGAGACTCATACTCCTTTCG	ChIPCRM3407-S7	614	16384	ChIPCRM3407-S7	2872	238350	0.00609465	0.000754372	0.123776	day3
CGCAATCGTAGCACTTCAAC	CG7759_33-WT	2495	69854	CG7759_33-WT	857	66452	0.00181863	0.0030654	1.68555	day3
CGCCCCCCGTGCCAAGCGCT	ChIPCRM5405-D	511	12497	ChIPCRM5405-D	545	35343	0.00115654	0.000627824	0.542847	day3
CGCCTCCTATTGTCCATCTA	hth_3-D1	2767	75640	hth_3-D1	383	25402	0.000812761	0.00339959	4.18276	day3
CGCCTTATAGGTAGTAAATA	CBP2862-DS7	391	10689	CBP2862-DS7	2882	264608	0.00611587	0.00048039	0.0785481	day3
CGGATAAACACAAGTCACTT	ChIPCRM2847-DS	96	2255	ChIPCRM2847-DS	244	14576	0.000517791	0.000117947	0.22779	day3
CGTAAGGCAAAAATAGGTCT	ChIPCRM2497-D	3495	97988	ChIPCRM2497-D	1504	108430	0.00319163	0.00429402	1.3454	day3
CGTACCGCCATGACCCCACC	ChIPCRM2000-1	911	25731	ChIPCRM2000-1	2236	192659	0.004745	0.00111927	0.235885	day3
CGTAGTCCAGTGCAATCTCT	CBP2862-DS7	185	4641	CBP2862-DS7	1285	99181	0.00272689	0.000227295	0.0833531	day3
CGTGCCATGCAACGTGTAAA	ChIPCRM5857-D1	95	2525	ChIPCRM5857-D1	1324	113417	0.00280965	0.000116719	0.0415421	day3
CGTTCCAATTCGATGATAGC	ChIPCRM5432-7	14956	508084	ChIPCRM5432-7	1493	101482	0.00316828	0.0183752	5.79974	day3
CTAATGTCCGAGTACCATCG	ChIPCRM5857-S	121	2884	ChIPCRM5857-S	2266	205312	0.00480866	0.000148663	0.0309156	day3
CTAGATGGCTGCCCGGATCT	ChIPCRM2847-1	120	3080	ChIPCRM2847-1	1240	102674	0.00263139	0.000147434	0.0560289	day3
CTATTGCAACGGACTATCCT	ChIPCRM5405-DS	551	13816	ChIPCRM5405-DS	2395	161102	0.00508241	0.000676969	0.133198	day3
CTCCTGTCCCCAAAAGACAA	ChIPCRM2613-71	2895	77197	ChIPCRM2613-71	972	77096	0.00206267	0.00355685	1.72439	day3
CTCTTCCAACCAAAAAATAA	ChIPCRM3407-D7	280	7289	ChIPCRM3407-D7	1131	83633	0.00240009	0.000344013	0.143334	day3
CTGGCCGCCCCACCCGCACC	ChIPCRM5432-D	13455	471128	ChIPCRM5432-D	4099	394273	0.00869846	0.0165311	1.90046	day3
CTTAATTTCTATTTGTAAAA	ChIPCRM5792-71	1717	50196	ChIPCRM5792-71	1170	132583	0.00248285	0.00210954	0.849645	day3
CTTCTACGTACCCATGATAA	ChIPCRM2497-DS1	1906	49605	ChIPCRM2497-DS1	1711	140883	0.0036309	0.00234175	0.64495	day3
CTTGAAGAACATACGTGCAT	ChIPCRM2613-7	1516	39512	ChIPCRM2613-7	950	73556	0.00201599	0.00186259	0.923908	day3
GACATACAACAGTAGTCAAT	ChIPCRM5432-D1	174	4348	ChIPCRM5432-D1	1777	134762	0.00377096	0.00021378	0.0566911	day3
GACCCTAGGATTCGTATGGG	ChIPCRM2613-D	1641	45269	ChIPCRM2613-D	1266	103036	0.00268657	0.00201616	0.75046	day3
GAGACACAGATTTGCGGGAT	ChIPCRM5792-D1	2796	76178	ChIPCRM5792-D1	3032	182680	0.00643418	0.00343522	0.533901	day3
GAGACCGCCCCCAGCAACTA	ChIPCRM2497-D	4492	129142	ChIPCRM2497-D	936	76200	0.00198628	0.00551896	2.77854	day3
GAGCATGCGTAAAATAATCA	CG7759_33-S7	623	16368	CG7759_33-S7	636	51513	0.00134965	0.00076543	0.567132	day3
GAGGACTACACAACGCCGGC	ChIPCRM2000-WT	584	15263	ChIPCRM2000-WT	3678	304381	0.00780506	0.000717513	0.0919293	day3
GAGGAGAACGCTCAGAGAAA	ChIPCRM2847-S1	388	8627	ChIPCRM2847-S1	1054	79168	0.00223669	0.000476704	0.21313	day3
GATGCCGATATAAAGCGGTC	ChIPCRM2497-S1	8638	257466	ChIPCRM2497-S1	3996	338661	0.00847988	0.0106128	1.25153	day3
GATTTGTGTGAGAAGATGTA	CBP2862-D	273	6810	CBP2862-D	3478	347794	0.00738064	0.000335413	0.045445	day3
GCATAAGCTTACATCGACTT	ChIPCRM2000-D71	96	1800	ChIPCRM2000-D71	4682	348786	0.00993564	0.000117947	0.0118711	day3
GCCCTCTTGTGTAACCACTG	ChIPCRM2613-7	4873	135144	ChIPCRM2613-7	2165	173618	0.00459433	0.00598706	1.30314	day3
GCCTCCAATTACTTCCCTAA	ChIPCRM2497-DS1	117	2864	ChIPCRM2497-DS1	366	26197	0.000776686	0.000143748	0.185079	day3
GCCTGATTTTATGCGACCAG	ChIPCRM5857-DS1	190	4245	ChIPCRM5857-DS1	4139	366804	0.00878334	0.000233438	0.0265773	day3
GCGCCGAGAGATAAACAGTC	ChIPCRM5857-WT	25	602	ChIPCRM5857-WT	1948	153110	0.00413384	3.07155e-05	0.00743026	day3
GCTACGGCCACGCCCGGCGC	ChIPCRM5405-D	208	5428	ChIPCRM5405-D	2131	183170	0.00452218	0.000255553	0.056511	day3
GCTATAGATCTCGCCTGACC	ChIPCRM2847-D	211	5488	ChIPCRM2847-D	3027	240880	0.00642357	0.000259239	0.0403574	day3
GCTCGAGGTCACCTAAATAT	ChIPCRM2847-1	81	1560	ChIPCRM2847-1	1405	120888	0.00298154	9.95181e-05	0.0333781	day3
GGCAAACAGAATGGCTCTCC	hth_3-D71	1276	32999	hth_3-D71	475	35878	0.00100799	0.00156772	1.55528	day3
GGCATATGCTCTCACCGTTC	BTub60D_binI_binII_bap_Mut	84	2504	BTub60D_binI_binII_bap_Mut	2398	210207	0.00508878	0.000103204	0.0202807	day3
GGCTATCTCGTGATATTTCG	ChIPCRM5405-DS7	593	16151	ChIPCRM5405-DS7	381	28148	0.000808517	0.000728571	0.90112	day3
GGGAATCATGAATCTAAGAA	ChIPCRM2613-71	4134	114844	ChIPCRM2613-71	1553	66951	0.00329561	0.00507911	1.54117	day3
GGGCCATCCCAAAGACTCAC	hth_3-D7	4886	134809	hth_3-D7	1071	85300	0.00227276	0.00600303	2.64129	day3
GGTACGTTAGAGCCCCCCTT	ChIPCRM2497-WT	5453	160941	ChIPCRM2497-WT	2541	205408	0.00539224	0.00669966	1.24246	day3
GGTTCATTCGACAAAAAAA	ChIPCRM2847-DS1	35	339	ChIPCRM2847-DS1	152	7320	0.000322558	4.30017e-05	0.133314	day3
GTAAGATGGCATATCATTCC	ChIPCRM2847-D1	212	6262	ChIPCRM2847-D1	3105	269607	0.0065891	0.000260467	0.03953	day3
GTACACATACTGTAAGTGCG	CG7759_33-S	6310	184790	CG7759_33-S	4977	394749	0.0105617	0.00775259	0.734031	day3
GTACCGGTGGTCGGTCCGTC	ChIPCRM2847-S1	137	3131	ChIPCRM2847-S1	1106	86048	0.00234703	0.000168321	0.0717164	day3
GTGAACTTGCCAGCGGTCGA	Act57B_Mef2_Mut	4295	120205	Act57B_Mef2_Mut	3871	330203	0.00821462	0.00527692	0.642381	day3
GTGAAGACCAGAATAGTGTC	ChIPCRM5432-D	25068	1027982	ChIPCRM5432-D	4761	387262	0.0101033	0.030799	3.04842	day3
GTGATGATCTTCAAAGCAAA	Act57B_Mef2_Mut	2323	62832	Act57B_Mef2_Mut	1782	143730	0.00378157	0.00285408	0.754735	day3
GTGCAGCATTGGCCACGCCA	ChIPCRM5432-D71	10993	348498	ChIPCRM5432-D71	2622	219132	0.00556413	0.0135062	2.42737	day3
GTGCCTTCAGCGCAACATCT	ChIPCRM2847-WT	170	4223	ChIPCRM2847-WT	667	53423	0.00141544	0.000208865	0.147562	day3
GTGTGTCTAAAATGGTGATT	Act57B_Mef2_Mut	2282	64747	Act57B_Mef2_Mut	2008	165328	0.00426116	0.00280371	0.657968	day3
GTTCGCACGGCTAACCCCTG	hth_3-D1	5941	249641	hth_3-D1	1355	152684	0.00287544	0.00729923	2.53848	day3
GTTCTAGTCTCTGTCGAGCG	ChIPCRM5432-D71	10124	314499	ChIPCRM5432-D71	683	52909	0.00144939	0.0124385	8.58192	day3
TAAAATAACTGGACCCCAAC	ChIPCRM5405-WT	301	8180	ChIPCRM5405-WT	288	26305	0.000611163	0.000369814	0.6051	day3
TAAAATACGTGAAGAGAGAA	CBP2862-DS	1108	29602	CBP2862-DS	2344	197885	0.00497418	0.00136131	0.273675	day3
TAAAGTGAGTAACCAACAGA	ChIPCRM5432-1	36622	2147388	ChIPCRM5432-1	7413	651096	0.0157311	0.0449945	2.86023	day3
TAAATCGAAATCACTAAATT	ChIPCRM2497-S	2815	79423	ChIPCRM2497-S	1193	106714	0.00253166	0.00345856	1.36613	day3
TAACAAAAAACGGGACACGC	hth_3-D1	8938	274716	hth_3-D1	4331	331852	0.00919078	0.0109814	1.19483	day3
TAACTGGGAGATGGCGCAAA	hth_3-D	9971	313162	hth_3-D	4759	390489	0.010099	0.0122506	1.21304	day3
TAAGCATCTGCATTACAGCA	ChIPCRM2847-S1	599	14505	ChIPCRM2847-S1	2731	268739	0.00579543	0.000735943	0.126987	day3
TAATACTCAGACCGGCGAGA	ChIPCRM5857-DS1	27	271	ChIPCRM5857-DS1	731	55194	0.00155125	3.31727e-05	0.0213845	day3
TAATATGAAGGATTAGTTGC	CBP2862-D7	1232	35426	CBP2862-D7	2589	234017	0.0054941	0.00151366	0.275506	day3
TAATCATGGTTGTAGCGTTA	BTub60D_binI_binII_bap_Mut	1	3	BTub60D_binI_binII_bap_Mut	173	12851	0.000367122	1.22862e-06	0.00334662	day3
TACAACATAACATATTAAAA	ChIPCRM2497-D	3017	83902	ChIPCRM2497-D	2399	187686	0.0050909	0.00370674	0.728112	day3
TACAATCAGGTTATCGAGAC	ChIPCRM5857-WT	30	374	ChIPCRM5857-WT	2412	199940	0.00511849	3.68586e-05	0.00720107	day3
TACACGCTTTCCAGCCTGCA	CBP2862-S7	750	21200	CBP2862-S7	453	35276	0.000961308	0.000921464	0.958553	day3
TACTACCGGCACAAACTTAC	ChIPCRM5432-D71	16092	542512	ChIPCRM5432-D71	3515	248616	0.00745916	0.0197709	2.65056	day3
TAGCTCATTGAAACCACCAA	ChIPCRM3407-DS	683	17511	ChIPCRM3407-DS	2232	170403	0.00473651	0.000839147	0.177166	day3
TAGGTTCTATTTATGTAATT	ChIPCRM5857-S	45	996	ChIPCRM5857-S	236	17627	0.000500814	5.52879e-05	0.110396	day3
TATACTATCATGCTATGCCC	hth_3-D	609	17496	hth_3-D	509	33798	0.00108015	0.000748229	0.692712	day3
TATCCACCAGACGGATGCCC	ChIPCRM5792-D71	23170	925326	ChIPCRM5792-D71	4894	415463	0.0103855	0.0284671	2.74104	day3
TATCGATAGTGTACAAGGAC	ChIPCRM3407-D7	426	10986	ChIPCRM3407-D7	3165	288742	0.00671642	0.000523392	0.0779272	day3
TCACATATAAAGGAGGAATG	ChIPCRM2497-D	3330	91403	ChIPCRM2497-D	3050	250108	0.00647238	0.0040913	0.632117	day3
TCACCATGCAACAAAACTCA	ChIPCRM5405-D7	168	3597	ChIPCRM5405-D7	3117	230056	0.00661456	0.000206408	0.0312051	day3
TCATTAGGCTAAGCAGGTCC	hth_3-D	728	19565	hth_3-D	445	28910	0.000944331	0.000894435	0.947162	day3
TCCCATAATTCAATGAATCT	CBP2862-S	1881	51671	CBP2862-S	1281	98044	0.0027184	0.00231103	0.850144	day3
TCCCCCAAAATGAAAACAGG	ChIPCRM2497-1	6265	181840	ChIPCRM2497-1	2660	232805	0.00564477	0.0076973	1.36362	day3
TCCCCCAACTACCTTTAGCG	ChIPCRM2613-7	4773	136038	ChIPCRM2613-7	1051	76597	0.00223032	0.0058642	2.62931	day3
TCCCGATATGATGCAAGGCA	Act57B_Mef2_WT	7763	226215	Act57B_Mef2_WT	486	36073	0.00103134	0.00953777	9.24797	day3
TCGAACCGCGCATCCAAACC	ChIPCRM5405-D	61	1543	ChIPCRM5405-D	541	54100	0.00114805	7.49458e-05	0.0652808	day3
TCGCGCCCCCTATAAAGCAA	ChIPCRM2000-1	68	1634	ChIPCRM2000-1	1104	98281	0.00234279	8.35461e-05	0.0356609	day3
TCGGGAAATAAACACATGCT	ChIPCRM5792-7	10329	307345	ChIPCRM5792-7	2804	232125	0.00595035	0.0126904	2.13272	day3
TCGTATCATGTGCCCGGCGT	ChIPCRM3407-S	1267	34853	ChIPCRM3407-S	2454	203137	0.00520761	0.00155666	0.29892	day3
TCGTGCATGGACTCTTTTTT	ChIPCRM2497-S1	3327	91501	ChIPCRM2497-S1	2852	227726	0.00605221	0.00408762	0.675392	day3
TCTAAAGGAACTTGATCTTG	ChIPCRM5792-D7	1797	48748	ChIPCRM5792-D7	235	13728	0.000498692	0.00220783	4.42724	day3
TCTAACCTCTCAGGAAAGAG	ChIPCRM3407-S	315	8197	ChIPCRM3407-S	321	21367	0.000681192	0.000387015	0.568144	day3
TCTATTAAGTTGGTTAACGG	ChIPCRM3407-S7	225	5659	ChIPCRM3407-S7	404	30979	0.000857325	0.000276439	0.322444	day3
TCTGCATATCAACGGGGACC	CBP2862-S	609	14793	CBP2862-S	835	62808	0.00177195	0.000748229	0.422264	day3
TCTTCATTCATTAATTAAGG	ChIPCRM5857-S	1489	41010	ChIPCRM5857-S	3442	304382	0.00730424	0.00182941	0.250459	day3
TGAAAGGGAAGCACGTTCCG	ChIPCRM2847-WT	571	14288	ChIPCRM2847-WT	1334	95819	0.00283087	0.000701541	0.247818	day3
TGAATACGATAGAGTCTATT	ChIPCRM3407-WT	825	21244	ChIPCRM3407-WT	1556	125400	0.00330198	0.00101361	0.306971	day3
TGAATAGGACGTCCACTTCC	ChIPCRM5792-1	1491	39665	ChIPCRM5792-1	1507	114758	0.00319799	0.00183187	0.572819	day3
TGAATGGTTCTATGCCAGGT	ChIPCRM5792-D1	3072	87948	ChIPCRM5792-D1	1603	148908	0.00340171	0.00377432	1.10953	day3
TGAGATATTACACACATCGC	ChIPCRM2613-1	3792	104769	ChIPCRM2613-1	1998	179908	0.00423994	0.00465892	1.09882	day3
TGAGGCCGGCAAGGAATCAA	CG7759_33-WT	1504	39161	CG7759_33-WT	3287	280147	0.00697532	0.00184784	0.264912	day3
TGAGGTCAGCGACGCAAAGC	CBP2862-D	96	2182	CBP2862-D	833	60040	0.0017677	0.000117947	0.0667235	day3
TGCGCTAGGGGTTAAACATA	ChIPCRM5792-7	13038	432363	ChIPCRM5792-7	7084	709043	0.0150329	0.0160187	1.06558	day3
TGGAAAACTCGCTGATGACT	CG7759_33-DS	3456	92920	CG7759_33-DS	5453	473550	0.0115718	0.00424611	0.366937	day3
TGGTACTCAAAAACAAAGGG	ChIPCRM3407-S	681	17319	ChIPCRM3407-S	743	50465	0.00157671	0.00083669	0.530654	day3
TGGTTAATTGCTAATAGCGT	CBP2862-S7	537	15885	CBP2862-S7	1699	153143	0.00360544	0.000659768	0.182993	day3
TGTAAATCAACTGCGTAAAG	BTub60D_WT	1020	29543	BTub60D_WT	2383	205960	0.00505695	0.00125319	0.247816	day3
TGTACGAGAGGTCTACCTCC	hth_3-71	6598	191537	hth_3-71	2106	166080	0.00446913	0.00810643	1.81387	day3
TGTACGCCAGAGGCCTCTTT	ChIPCRM2847-D	28	778	ChIPCRM2847-D	1431	97334	0.00303671	3.44013e-05	0.0113285	day3
TGTTGAGTGGATAATGACAG	CG7759_33-S	4759	136750	CG7759_33-S	1741	136935	0.00369456	0.005847	1.5826	day3
TTAACAGAGTAGTACCCTGC	ChIPCRM5432-7	23920	982125	ChIPCRM5432-7	2749	218975	0.00583363	0.0293886	5.03778	day3
TTAGGCTACGAACGACGGCA	ChIPCRM3407-S7	150	3347	ChIPCRM3407-S7	855	65013	0.00181439	0.000184293	0.101573	day3
TTCAGAAAGTCATGAAAATA	hth_3-7	2649	72125	hth_3-7	1929	157606	0.00409352	0.00325461	0.795065	day3
TTCGATAACTTTACGCCTCA	CG7759_33-S7	1157	30094	CG7759_33-S7	954	86038	0.00202448	0.00142151	0.702163	day3
TTCGTGCATACAAATCACGA	ChIPCRM5432-D1	84	2416	ChIPCRM5432-D1	3284	264563	0.00696895	0.000103204	0.0148091	day3
TTTAAAGAGCGATCTTCGCG	ChIPCRM2497-DS1	5507	165408	ChIPCRM2497-DS1	4202	392623	0.00891703	0.006766	0.758773	day3
TTTAGCGCCTTCCAAGTTAA	ChIPCRM2000-D71	106	2125	ChIPCRM2000-D71	1479	126931	0.00313857	0.000130234	0.0414945	day3
TTTGGCCATTTTATCAGACG	CG7759_33-WT	167	4468	CG7759_33-WT	773	52236	0.00164038	0.000205179	0.125081	day3
TTTTAAAGATAAGATCGGT	ChIPCRM2497-S	7536	236055	ChIPCRM2497-S	2700	251008	0.00572965	0.00925887	1.61596	day3

## Sheet: MEFCD2MINUScombined
Enhancers	numTags	avgUMIcount	sdUMIcount	totalUMIcount	standardError
Act57B_Mef2_Mut	20	1.60175	1.80154	32.035	0.402835
Act57B_Mef2_WT	20	5.10887	2.44915	102.177	0.547648
BTub60D_bap_Mut	18	0.500945	0.34034	9.01702	0.0802189
BTub60D_binI_binII_bap_Mut	15	0.0630467	0.032791	0.945701	0.00846659
BTub60D_WT	21	0.697016	0.397742	14.6373	0.0867945
CBP2862-7	19	0.825182	0.783094	15.6785	0.179654
CBP2862-D	18	0.129685	0.061577	2.33432	0.0145138
CBP2862-D7	14	0.556681	0.383072	7.79354	0.10238
CBP2862-DS	16	0.404914	0.14934	6.47863	0.0373349
CBP2862-DS7	17	0.108056	0.0863536	1.83694	0.0209438
CBP2862-S	17	1.13046	0.430328	19.2179	0.10437
CBP2862-S7	16	0.467299	0.160856	7.47679	0.0402141
CBP2862-WT	5	1.03198	0.80576	5.15988	0.360347
CG7759_33-7	10	0.953824	0.395973	9.53824	0.125218
CG7759_33-D	16	0.766245	0.582133	12.2599	0.145533
CG7759_33-D7	18	0.103364	0.0486645	1.86055	0.0114703
CG7759_33-DS	12	0.87262	0.444474	10.4714	0.128309
CG7759_33-DS7	6	1.97793	0.377248	11.8676	0.154011
CG7759_33-S	12	0.979894	0.162928	11.7587	0.0470333
CG7759_33-S7	16	0.958415	0.56167	15.3346	0.140417
CG7759_33-WT	24	0.561594	0.22411	13.4783	0.0457463
ChIPCRM2000-1	13	0.412994	0.285003	5.36893	0.0790456
ChIPCRM2000-71	12	0.196047	0.042654	2.35256	0.0123132
ChIPCRM2000-D	6	0.0892812	0.0507642	0.535687	0.0207244
ChIPCRM2000-D1	12	0.136292	0.15254	1.6355	0.0440346
ChIPCRM2000-D71	12	0.0511583	0.036505	0.6139	0.0105381
ChIPCRM2000-WT	11	0.266686	0.265718	2.93354	0.0801169
ChIPCRM2497-1	12	0.811793	0.290429	9.74151	0.0838396
ChIPCRM2497-D	24	0.958115	0.235603	22.9947	0.0480922
ChIPCRM2497-DS	6	1.19094	0.432664	7.14564	0.176634
ChIPCRM2497-DS1	15	1.05054	0.710972	15.7582	0.183572
ChIPCRM2497-S	24	1.0654	0.445446	25.5697	0.0909263
ChIPCRM2497-S1	19	0.838112	0.278307	15.9241	0.0638479
ChIPCRM2497-WT	12	1.30216	0.322943	15.6259	0.0932257
ChIPCRM2613-1	12	0.762446	0.323223	9.14935	0.0933065
ChIPCRM2613-7	18	1.38447	0.594633	24.9204	0.140156
ChIPCRM2613-71	9	1.20447	0.546761	10.8403	0.182254
ChIPCRM2613-D	15	0.934948	0.649659	14.0242	0.167741
ChIPCRM2613-D1	12	0.661733	0.140723	7.9408	0.0406233
ChIPCRM2613-D7	6	0.745321	0.191219	4.47193	0.0780649
ChIPCRM2613-WT	20	1.26508	0.52749	25.3016	0.11795
ChIPCRM2847-1	14	0.0807851	0.0415417	1.13099	0.0111025
ChIPCRM2847-D	18	0.0538188	0.0393709	0.968738	0.00927981
ChIPCRM2847-D1	19	0.0568408	0.0366666	1.07998	0.0084119
ChIPCRM2847-DS	17	0.268632	0.237067	4.56675	0.0574971
ChIPCRM2847-DS1	8	0.143191	0.0498433	1.14553	0.0176223
ChIPCRM2847-S1	18	0.270174	0.154073	4.86314	0.0363154
ChIPCRM2847-WT	11	0.206067	0.0915357	2.26674	0.0275991
ChIPCRM3407-7	12	1.03654	1.08239	12.4385	0.312458
ChIPCRM3407-D7	20	0.105887	0.0522484	2.11775	0.0116831
ChIPCRM3407-DS	12	0.169734	0.0535212	2.03681	0.0154502
ChIPCRM3407-DS7	4	0.120147	0.0708675	0.480588	0.0354337
ChIPCRM3407-S	18	0.330715	0.204884	5.95286	0.0482916
ChIPCRM3407-S7	20	0.0912226	0.0498223	1.82445	0.0111406
ChIPCRM3407-WT	17	0.195099	0.152122	3.31668	0.036895
ChIPCRM5405-7	6	0.272132	0.126773	1.63279	0.0517549
ChIPCRM5405-D	11	0.263562	0.101739	2.89918	0.0306753
ChIPCRM5405-D7	17	0.347685	0.428304	5.91064	0.103879
ChIPCRM5405-DS	11	0.256462	0.132008	2.82108	0.039802
ChIPCRM5405-DS7	18	0.22244	0.129669	4.00392	0.0305632
ChIPCRM5405-S	6	0.243149	0.151436	1.45889	0.0618235
ChIPCRM5405-S7	10	0.1909	0.079747	1.909	0.0252182
ChIPCRM5405-WT	14	0.270633	0.134333	3.78886	0.0359021
ChIPCRM5432-1	12	2.60273	0.697534	31.2328	0.201361
ChIPCRM5432-7	12	6.38612	5.24855	76.6335	1.51513
ChIPCRM5432-71	18	4.49614	1.59397	80.9305	0.375701
ChIPCRM5432-D	17	3.5755	1.50176	60.7835	0.364231
ChIPCRM5432-D1	18	0.0203375	0.00860581	0.366075	0.00202841
ChIPCRM5432-D7	17	3.14451	1.09561	53.4566	0.265725
ChIPCRM5432-D71	16	3.3447	1.85678	53.5153	0.464195
ChIPCRM5432-WT	14	6.10578	3.30243	85.4809	0.882612
ChIPCRM5792-1	16	2.11597	1.50119	33.8556	0.375297
ChIPCRM5792-7	18	2.55362	1.13986	45.9652	0.268669
ChIPCRM5792-71	19	1.64157	0.97024	31.1899	0.222588
ChIPCRM5792-D1	23	1.52097	0.531304	34.9824	0.110785
ChIPCRM5792-D7	12	1.30027	0.325572	15.6032	0.0939847
ChIPCRM5792-D71	12	1.31484	0.760985	15.778	0.219677
ChIPCRM5857-1	9	0.0252577	0.0222533	0.227319	0.00741776
ChIPCRM5857-D	20	0.015037	0.00960307	0.30074	0.00214731
ChIPCRM5857-D1	18	0.0380924	0.0431852	0.685663	0.0101789
ChIPCRM5857-DS1	12	0.0263459	0.0185124	0.31615	0.00534408
ChIPCRM5857-S	16	0.0962047	0.134482	1.53928	0.0336206
ChIPCRM5857-WT	18	0.0253201	0.0129905	0.455762	0.00306189
hth_3-1	12	1.14443	0.208774	13.7331	0.060268
hth_3-7	12	1.10081	0.316045	13.2097	0.0912343
hth_3-71	11	1.18356	0.309878	13.0192	0.0934318
hth_3-D	18	0.98866	0.349988	17.7959	0.0824931
hth_3-D1	24	1.24732	0.500785	29.9357	0.102222
hth_3-D7	12	1.19934	0.617703	14.3921	0.178315
hth_3-D71	14	1.09456	0.533658	15.3239	0.142626
hth_3-WT	18	1.11688	0.384728	20.1038	0.0906813

## Sheet: MEFCD2MINUS_full
Tag	Enhancer_RNA	UMI_count_RNA	Read_count_RNA	Enhancer_DNA	UMI_count_DNA	Read_count_DNA	normUMI_DNA	normUMI_RNA	normUMI	replicate
AAAAATCGGGTAATTCATCA	ChIPCRM5405-D7	373	5248	ChIPCRM5405-D7	486	26924	0.00416021	0.000612643	0.147263	rep1day1
AAAACACGGCCAGTTGAATG	CBP2862-S7	1477	19207	CBP2862-S7	904	51462	0.00773833	0.00242594	0.313496	rep1day1
AAACAGATAATAGCCCCTAG	ChIPCRM3407-S7	155	1998	ChIPCRM3407-S7	238	12549	0.0020373	0.000254584	0.124961	rep1day1
AAAGGCCTACTATAAAGAAT	CBP2862-D	156	1961	CBP2862-D	641	36710	0.00548703	0.000256226	0.0466967	rep1day1
AAATAGACGGTAAACTTACA	ChIPCRM5792-7	8250	128849	ChIPCRM5792-7	688	38699	0.00588935	0.0135504	2.30083	rep1day1
AAATCTAAGTACCAGGCCGT	ChIPCRM5857-D	34	408	ChIPCRM5857-D	309	17191	0.00264507	5.58442e-05	0.0211125	rep1day1
AACAAATGAGCTTCACACAA	CG7759_33-S7	287	3802	CG7759_33-S7	101	5419	0.000864571	0.000471391	0.545231	rep1day1
AACCAGTAGGATATGTTAAC	BTub60D_binI_binII_bap_Mut	21	279	BTub60D_binI_binII_bap_Mut	79	3880	0.000676248	3.4492e-05	0.0510049	rep1day1
AACCTATAAAATTGCCTCTA	CG7759_33-DS	2166	27821	CG7759_33-DS	1036	55061	0.00886827	0.0035576	0.401161	rep1day1
AACGACCATATTGGTAGCTC	ChIPCRM2613-D1	5760	88957	ChIPCRM2613-D1	1297	78593	0.0111025	0.00946066	0.852123	rep1day1
AACTACACGATAACCATGGA	CBP2862-WT	245	3110	CBP2862-WT	92	5326	0.00078753	0.000402407	0.510973	rep1day1
AACTCGTAAGTTCAAGATCG	CG7759_33-D	1199	17015	CG7759_33-D	369	21425	0.00315868	0.00196933	0.623466	rep1day1
AAGAGATAACGCCCGCGTGG	ChIPCRM5857-D1	41	550	ChIPCRM5857-D1	806	51962	0.00689944	6.73415e-05	0.00976042	rep1day1
AAGCAACCCACAAGGTTTGG	ChIPCRM5405-DS7	233	2970	ChIPCRM5405-DS7	395	22115	0.00338124	0.000382697	0.113182	rep1day1
AAGTCTAATATACAACACTC	ChIPCRM5792-D1	3611	54252	ChIPCRM5792-D1	546	30102	0.00467382	0.00593098	1.26898	rep1day1
AATACAGGTATTGGCTCAAG	ChIPCRM5432-71	18538	366904	ChIPCRM5432-71	898	47786	0.00768697	0.0304482	3.96101	rep1day1
AATACCGCTAACGTCACAAT	ChIPCRM5792-1	15356	289010	ChIPCRM5792-1	2115	130655	0.0181046	0.0252219	1.39312	rep1day1
AATCTTTCAACGAGCAACTA	ChIPCRM5432-D7	6682	103213	ChIPCRM5432-D7	463	26631	0.00396333	0.010975	2.76914	rep1day1
AATGGGGCGACTGACCGTTC	ChIPCRM2000-71	970	13179	ChIPCRM2000-71	1102	64556	0.00943324	0.0015932	0.168892	rep1day1
AATTAGACGGACAGACCCAC	CBP2862-DS	1652	22522	CBP2862-DS	931	50113	0.00796946	0.00271337	0.340471	rep1day1
AATTGGTTGAAACGGAAATG	hth_3-D71	1981	28866	hth_3-D71	281	17339	0.00240539	0.00325374	1.35269	rep1day1
ACAAACCACCCCCCACTACG	hth_3-WT	2584	33666	hth_3-WT	303	14891	0.00259371	0.00424416	1.63633	rep1day1
ACAAGTGTCTTACCCATGCT	ChIPCRM5857-1	7	65	ChIPCRM5857-1	167	9535	0.00142954	1.14973e-05	0.00804269	rep1day1
ACACACGACTAGGCATAGCG	ChIPCRM5432-WT	28435	691892	ChIPCRM5432-WT	740	35831	0.00633448	0.0467038	7.37295	rep1day1
ACAGGGACACAAACCTGGCG	ChIPCRM2613-D1	4718	68667	ChIPCRM2613-D1	1300	74789	0.0111281	0.0077492	0.696361	rep1day1
ACATATCTTGGCCGTATTTC	ChIPCRM3407-D7	218	2802	ChIPCRM3407-D7	518	28894	0.00443413	0.00035806	0.0807508	rep1day1
ACCAAAATTATTTGAAACTC	CBP2862-7	992	12912	CBP2862-7	483	25764	0.00413453	0.00162934	0.39408	rep1day1
ACCACTCGGATAACTAATTA	BTub60D_WT	1190	16184	BTub60D_WT	329	16708	0.00281627	0.00195455	0.694018	rep1day1
ACCCTCTCATAGGTGCCCTA	ChIPCRM3407-S	789	10574	ChIPCRM3407-S	752	39274	0.0064372	0.00129591	0.201316	rep1day1
ACCGGCCCGTCTCCCCACCT	ChIPCRM2847-DS1	573	7079	ChIPCRM2847-DS1	639	35235	0.00546991	0.000941139	0.172058	rep1day1
ACCTCCCTATTGCGGCCCCT	ChIPCRM5792-D1	2677	36746	ChIPCRM5792-D1	304	17091	0.00260227	0.00439691	1.68964	rep1day1
ACCTGTCACAAACTTGCGGC	ChIPCRM3407-DS	1309	18154	ChIPCRM3407-DS	1446	78248	0.0123779	0.00215	0.173697	rep1day1
ACGAAACAATACTCCAAGAA	ChIPCRM5432-71	6030	87876	ChIPCRM5432-71	189	9749	0.00161786	0.00990413	6.12175	rep1day1
ACGATTATGTCCAGCACCTC	ChIPCRM2847-D1	200	2732	ChIPCRM2847-D1	805	50583	0.00689088	0.000328495	0.047671	rep1day1
ACGCCCGAGCATGCACATAT	CBP2862-DS7	88	1139	CBP2862-DS7	481	31862	0.00411741	0.000144538	0.0351041	rep1day1
ACGGACGGAAAAAACAGACA	ChIPCRM3407-DS7	63	772	ChIPCRM3407-DS7	335	20159	0.00286764	0.000103476	0.0360841	rep1day1
ACGGGATTATTGAATAAGCG	ChIPCRM5792-71	1947	28022	ChIPCRM5792-71	134	8125	0.00114705	0.0031979	2.78792	rep1day1
ACGTCTAATTAAAGTAAGAA	CG7759_33-D7	333	4393	CG7759_33-D7	675	39624	0.00577807	0.000546944	0.0946587	rep1day1
ACTATCACCTAAATATAAAG	CG7759_33-D7	317	4476	CG7759_33-D7	969	53505	0.00829474	0.000520665	0.0627705	rep1day1
ACTATTTTAAAAAAATTTCT	ChIPCRM5432-1	13706	222059	ChIPCRM5432-1	1040	51083	0.00890251	0.0225118	2.5287	rep1day1
ACTCGGCTTAAAGGCCCCAG	ChIPCRM2497-WT	3058	41148	ChIPCRM2497-WT	455	24071	0.00389485	0.00502269	1.28957	rep1day1
ACTCTACTCTGAGGACACGC	ChIPCRM5405-S7	169	2146	ChIPCRM5405-S7	146	7136	0.00124978	0.000277578	0.222103	rep1day1
ACTCTCGGAAGTCTCCCCTA	ChIPCRM5792-D7	4757	67005	ChIPCRM5792-D7	919	53132	0.00786674	0.00781326	0.993202	rep1day1
ACTCTGATATAACGAGGAAC	ChIPCRM2613-D	2042	27437	ChIPCRM2613-D	637	34465	0.00545279	0.00335394	0.615086	rep1day1
ACTGAAAAGTTAACTAATTC	ChIPCRM5857-D1	212	2813	ChIPCRM5857-D1	729	43761	0.00624032	0.000348205	0.0557992	rep1day1
ACTTCTAACTGACCCGTTTA	ChIPCRM2497-S	1434	20300	ChIPCRM2497-S	282	15409	0.00241395	0.00235531	0.975708	rep1day1
AGAAAATGATAAGGGTTTAA	ChIPCRM2000-D	264	3360	ChIPCRM2000-D	284	16536	0.00243107	0.000433614	0.178363	rep1day1
AGAAGGTTTTTTTTGCTAAA	ChIPCRM5405-S7	63	903	ChIPCRM5405-S7	100	5675	0.00085601	0.000103476	0.120882	rep1day1
AGACAAACTATACGAGTTAC	ChIPCRM5405-S	226	3045	ChIPCRM5405-S	206	11754	0.00176338	0.0003712	0.210504	rep1day1
AGACATCCACAAGAAAAAAA	ChIPCRM5432-71	5814	80616	ChIPCRM5432-71	351	19233	0.0030046	0.00954935	3.17825	rep1day1
AGAGAGTACTTAATACATTA	ChIPCRM5857-D	3	10	ChIPCRM5857-D	260	15996	0.00222563	4.92743e-06	0.00221395	rep1day1
AGAGATCTGGTATAAGTGAC	ChIPCRM5405-DS	218	2571	ChIPCRM5405-DS	218	12987	0.0018661	0.00035806	0.191876	rep1day1
AGCAAAAAATGAAGACCTGT	CG7759_33-7	1087	14568	CG7759_33-7	478	27088	0.00409173	0.00178537	0.436336	rep1day1
AGCACCAAGCCAAAAAAGCT	ChIPCRM2847-D	102	1167	ChIPCRM2847-D	596	33467	0.00510182	0.000167533	0.0328378	rep1day1
AGCATCCAGGTCAAAAAAGA	ChIPCRM5792-D71	2974	42148	ChIPCRM5792-D71	656	39829	0.00561543	0.00488472	0.869875	rep1day1
AGCCAAGAACAAAGACTAGA	hth_3-7	4617	61234	hth_3-7	773	41193	0.00661696	0.00758331	1.14604	rep1day1
AGCCCGTTGCGGGGCTACAC	ChIPCRM5792-1	3420	50906	ChIPCRM5792-1	246	16150	0.00210579	0.00561727	2.66754	rep1day1
AGCCGCCATTCAGCTACGAA	hth_3-1	4490	64133	hth_3-1	590	35213	0.00505046	0.00737472	1.46021	rep1day1
AGCTAAAGAATAATATGACA	ChIPCRM2000-WT	98	1273	ChIPCRM2000-WT	200	12338	0.00171202	0.000160963	0.0940191	rep1day1
AGGGATCTTTATTCAATGAG	ChIPCRM3407-WT	251	3518	ChIPCRM3407-WT	311	19398	0.00266219	0.000412261	0.154858	rep1day1
AGGTGGATTGAATCCGGAGG	CG7759_33-D	3548	54106	CG7759_33-D	807	52811	0.006908	0.0058275	0.843587	rep1day1
AGTAAAGTTCGACAGCGATA	ChIPCRM3407-7	289	4192	ChIPCRM3407-7	319	18407	0.00273067	0.000474675	0.173831	rep1day1
AGTAATTGCCATTAGCGCCT	ChIPCRM2000-71	565	7502	ChIPCRM2000-71	496	29095	0.00424581	0.000927999	0.218568	rep1day1
AGTATCAGCTCTATCGCACG	ChIPCRM2000-D1	216	2932	ChIPCRM2000-D1	489	28612	0.00418589	0.000354775	0.0847549	rep1day1
AGTCTAGTCAGAAGCCAGTT	ChIPCRM2847-D1	82	1200	ChIPCRM2847-D1	162	9521	0.00138674	0.000134683	0.0971222	rep1day1
AGTGAGGCCATAAAAGTCTA	ChIPCRM2497-S1	2164	31953	ChIPCRM2497-S1	784	46727	0.00671112	0.00355432	0.529616	rep1day1
AGTGCACGACATACTCTTAT	ChIPCRM5432-WT	11656	201137	ChIPCRM5432-WT	321	17227	0.00274779	0.0191447	6.9673	rep1day1
AGTTATTAAATTTTCCAGAA	ChIPCRM5857-1	11	128	ChIPCRM5857-1	149	8687	0.00127546	1.80672e-05	0.0141653	rep1day1
AGTTGGCGGCCTTTCCCTAT	ChIPCRM5432-D7	2701	38489	ChIPCRM5432-D7	175	10936	0.00149802	0.00443633	2.96146	rep1day1
ATAAAAAAATTGAAATATAA	ChIPCRM5432-D7	2334	32331	ChIPCRM5432-D7	343	19148	0.00293612	0.00383354	1.30565	rep1day1
ATACCTGCGTACTACCTTTA	CBP2862-7	1015	13205	CBP2862-7	226	12819	0.00193458	0.00166711	0.861742	rep1day1
ATACGCAACTCATTGCGCGA	ChIPCRM2613-WT	2906	42156	ChIPCRM2613-WT	546	33219	0.00467382	0.00477303	1.02123	rep1day1
ATAGGACACATAGATCTAGA	BTub60D_WT	608	7763	BTub60D_WT	458	24077	0.00392053	0.000998625	0.254717	rep1day1
ATAGTTTAAACAGTGATAAG	ChIPCRM5792-71	2655	39610	ChIPCRM5792-71	405	21777	0.00346684	0.00436077	1.25785	rep1day1
ATATCTATATGCTGAGCTCA	CBP2862-DS	239	3124	CBP2862-DS	201	10853	0.00172058	0.000392552	0.228151	rep1day1
ATATGGGATAAAGCAAGTGC	CG7759_33-WT	663	8681	CG7759_33-WT	309	16408	0.00264507	0.00108896	0.411694	rep1day1
ATCATGCCCCAGCCCGCGGT	ChIPCRM2613-WT	4735	70061	ChIPCRM2613-WT	625	33923	0.00535007	0.00777712	1.45365	rep1day1
ATCCCTCGCCAATCTTAAAG	ChIPCRM5405-DS	84	1178	ChIPCRM5405-DS	108	5777	0.000924491	0.000137968	0.149237	rep1day1
ATCGATAACAGGCGATCGGT	BTub60D_binI_binII_bap_Mut	88	1252	BTub60D_binI_binII_bap_Mut	133	8126	0.00113849	0.000144538	0.126955	rep1day1
ATGATGAAGCTACATCCGGC	hth_3-WT	2242	31564	hth_3-WT	411	25282	0.0035182	0.00368243	1.04668	rep1day1
ATGCGTAGCGATTAGGTTAC	CG7759_33-D	1476	21649	CG7759_33-D	705	45772	0.00603487	0.00242429	0.401714	rep1day1
ATGGGACCTTGCAGAGGCAT	ChIPCRM5405-DS7	657	8816	ChIPCRM5405-DS7	528	32337	0.00451974	0.00107911	0.238754	rep1day1
ATGGTCCATCAAGTTTAAAA	hth_3-D1	2594	38468	hth_3-D1	823	50578	0.00704497	0.00426058	0.60477	rep1day1
ATTCGCTCGCCGAAATTCAA	ChIPCRM2847-DS	87	1383	ChIPCRM2847-DS	206	11178	0.00176338	0.000142895	0.0810349	rep1day1
ATTTTAACCTCCTCTATGCA	ChIPCRM2613-1	2037	30681	ChIPCRM2613-1	330	20759	0.00282483	0.00334572	1.1844	rep1day1
CAATCAATACACGTTCACCA	ChIPCRM3407-7	3396	43257	ChIPCRM3407-7	495	26910	0.00423725	0.00557785	1.31638	rep1day1
CAATGCTCTCCCCCAACTTC	ChIPCRM2847-DS	735	2354	ChIPCRM2847-DS	189	1472	0.00161786	0.00120722	0.746183	rep1day1
CACACACCTCAGATAGCACA	hth_3-WT	3297	40624	hth_3-WT	446	25485	0.00381781	0.00541524	1.41842	rep1day1
CACCCCCAGCGCCCCCCTAT	hth_3-71	2237	26374	hth_3-71	391	18786	0.003347	0.00367422	1.09776	rep1day1
CACCTATGCTGCTAAATAGA	ChIPCRM2613-WT	690	7692	ChIPCRM2613-WT	121	6450	0.00103577	0.00113331	1.09417	rep1day1
CAGACCGATTGATGTAATAA	ChIPCRM5432-D1	19	138	ChIPCRM5432-D1	905	55942	0.00774689	3.1207e-05	0.00402833	rep1day1
CAGAGAAAGACTTCGGAAAT	ChIPCRM5405-D7	1712	22844	ChIPCRM5405-D7	533	30129	0.00456254	0.00281192	0.616306	rep1day1
CAGCTTATATTTTTTCAGCA	CG7759_33-7	1340	18916	CG7759_33-7	198	11975	0.0016949	0.00220092	1.29855	rep1day1
CAGGACTGAATTTTAGCAAA	ChIPCRM2847-WT	679	9538	ChIPCRM2847-WT	620	35498	0.00530726	0.00111524	0.210135	rep1day1
CAGTCTAAAATTGTACAATA	ChIPCRM3407-WT	365	5423	ChIPCRM3407-WT	622	38787	0.00532439	0.000599504	0.112596	rep1day1
CATAGAATCAGGACCGTTTC	CG7759_33-D7	224	2416	CG7759_33-D7	417	23588	0.00356956	0.000367915	0.10307	rep1day1
CATAGCAACGAAATATAACA	ChIPCRM5432-D	5224	74924	ChIPCRM5432-D	193	10275	0.0016521	0.00858029	5.19357	rep1day1
CATGAGATGCCAAACAATCC	CBP2862-7	312	4154	CBP2862-7	255	10684	0.00218283	0.000512452	0.234766	rep1day1
CATGTAAGATACAATATTGC	ChIPCRM3407-D7	28	366	ChIPCRM3407-D7	141	8030	0.00120697	4.59893e-05	0.038103	rep1day1
CATTCTATAGAGCTATTACC	ChIPCRM2847-DS	330	4001	ChIPCRM2847-DS	285	14313	0.00243963	0.000542017	0.222172	rep1day1
CATTGAAGTCGGTGAAAAC	BTub60D_bap_Mut	883	12677	BTub60D_bap_Mut	155	7819	0.00132682	0.00145031	1.09307	rep1day1
CCACACCTCAGGAACGCTAC	ChIPCRM5857-WT	279	3529	ChIPCRM5857-WT	1538	76996	0.0131654	0.000458251	0.0348071	rep1day1
CCAGATACAAATAGCAAACT	hth_3-1	5421	81125	hth_3-1	1073	67583	0.00918499	0.00890386	0.969392	rep1day1
CCATTCGCCTCTCATACGG	Act57B_Mef2_WT	22127	444035	Act57B_Mef2_WT	837	22929	0.00716481	0.0363431	5.07244	rep1day1
CCATTGCCGTCACTCAATTC	ChIPCRM2497-S	2560	36681	ChIPCRM2497-S	612	31588	0.00523878	0.00420474	0.802617	rep1day1
CCCACCTTACCCGTACATAC	BTub60D_bap_Mut	1584	19152	BTub60D_bap_Mut	312	15845	0.00267075	0.00260168	0.974138	rep1day1
CCCGCACAAGCGCTCCCCAA	CBP2862-S	3163	43109	CBP2862-S	374	23565	0.00320148	0.00519515	1.62273	rep1day1
CCGCGGCCTACACGAGCCAA	ChIPCRM2497-1	2748	42340	ChIPCRM2497-1	546	35430	0.00467382	0.00451352	0.965704	rep1day1
CCGGCCCCTCCGCACCCCCC	ChIPCRM2000-D1	83	895	ChIPCRM2000-D1	311	17992	0.00266219	0.000136325	0.051208	rep1day1
CCTAGCCGCCCGGGCCAGCC	ChIPCRM2847-1	72	968	ChIPCRM2847-1	327	19311	0.00279915	0.000118258	0.0422479	rep1day1
CCTCAGCCTTGTCATTTCCG	hth_3-D7	2644	36557	hth_3-D7	403	22327	0.00344972	0.00434271	1.25886	rep1day1
CCTGCCCCCTACGTTATGTG	BTub60D_WT	4220	62889	BTub60D_WT	670	38238	0.00573527	0.00693125	1.20853	rep1day1
CGAAAAGGACTCTAGGCAGT	ChIPCRM5405-WT	353	4433	ChIPCRM5405-WT	497	28013	0.00425437	0.000579794	0.136282	rep1day1
CGAACTAATAGGCCACAGTG	Act57B_Mef2_WT	21491	462232	Act57B_Mef2_WT	539	28328	0.0046139	0.0352984	7.65046	rep1day1
CGACTGCCAAATGAGAGATA	ChIPCRM5857-D	15	160	ChIPCRM5857-D	357	21060	0.00305596	2.46371e-05	0.008062	rep1day1
CGAGACTCATACTCCTTTCG	ChIPCRM3407-S7	305	4142	ChIPCRM3407-S7	842	49850	0.00720761	0.000500955	0.0695037	rep1day1
CGCAATCGTAGCACTTCAAC	CG7759_33-WT	1618	24116	CG7759_33-WT	604	34041	0.0051703	0.00265753	0.513998	rep1day1
CGCCCCCCGTGCCAAGCGCT	ChIPCRM5405-D	308	4200	ChIPCRM5405-D	219	13500	0.00187466	0.000505883	0.269853	rep1day1
CGCCTCCTATTGTCCATCTA	hth_3-D1	2413	36059	hth_3-D1	361	22835	0.0030902	0.00396329	1.28254	rep1day1
CGCCTTATAGGTAGTAAATA	CBP2862-DS7	112	1562	CBP2862-DS7	421	25063	0.0036038	0.000183957	0.0510453	rep1day1
CGGATAAACACAAGTCACTT	ChIPCRM2847-DS	199	2400	ChIPCRM2847-DS	209	12356	0.00178906	0.000326853	0.182695	rep1day1
CGTAAGGCAAAAATAGGTCT	ChIPCRM2497-D	1840	26134	ChIPCRM2497-D	371	21254	0.0031758	0.00302216	0.951621	rep1day1
CGTACCGCCATGACCCCACC	ChIPCRM2000-1	849	13106	ChIPCRM2000-1	673	42342	0.00576095	0.00139446	0.242054	rep1day1
CGTAGTCCAGTGCAATCTCT	CBP2862-DS7	174	2243	CBP2862-DS7	271	17463	0.00231979	0.000285791	0.123197	rep1day1
CGTGAATTCGTTAGGTGGGG	ChIPCRM2613-D7	1481	22677	ChIPCRM2613-D7	439	27069	0.00375789	0.00243251	0.647307	rep1day1
CGTGCCATGCAACGTGTAAA	ChIPCRM5857-D1	44	418	ChIPCRM5857-D1	306	17371	0.00261939	7.22689e-05	0.02759	rep1day1
CGTTCCAATTCGATGATAGC	ChIPCRM5432-7	16426	318301	ChIPCRM5432-7	1004	60772	0.00859435	0.0269793	3.13919	rep1day1
CTAATGTCCGAGTACCATCG	ChIPCRM5857-S	33	511	ChIPCRM5857-S	461	24527	0.00394621	5.42017e-05	0.0137351	rep1day1
CTAGATGGCTGCCCGGATCT	ChIPCRM2847-1	313	4070	ChIPCRM2847-1	526	30274	0.00450262	0.000514095	0.114177	rep1day1
CTATTGCAACGGACTATCCT	ChIPCRM5405-DS	698	8986	ChIPCRM5405-DS	750	36522	0.00642008	0.00114645	0.178572	rep1day1
CTCCTGTCCCCAAAAGACAA	ChIPCRM2613-71	1335	16725	ChIPCRM2613-71	251	13147	0.00214859	0.00219271	1.02053	rep1day1
CTCTTCCAACCAAAAAATAA	ChIPCRM3407-D7	15	183	ChIPCRM3407-D7	132	6401	0.00112993	2.46371e-05	0.0218041	rep1day1
CTGGCCGCCCCACCCGCACC	ChIPCRM5432-D	13648	253981	ChIPCRM5432-D	450	28370	0.00385205	0.0224165	5.81938	rep1day1
CTGTGGCGACCCCCCCTATT	ChIPCRM2497-S1	371	5481	ChIPCRM2497-S1	114	6013	0.000975852	0.000609358	0.624437	rep1day1
CTTAATTTCTATTTGTAAAA	ChIPCRM5792-71	1267	15520	ChIPCRM5792-71	255	11825	0.00218283	0.00208102	0.953359	rep1day1
CTTCTACGTACCCATGATAA	ChIPCRM2497-DS1	708	8410	ChIPCRM2497-DS1	78	4084	0.000667688	0.00116287	1.74164	rep1day1
CTTGAAGAACATACGTGCAT	ChIPCRM2613-7	2670	38515	ChIPCRM2613-7	377	20950	0.00322716	0.00438541	1.35891	rep1day1
GAATGCTCTGTGCACATCG	BTub60D_bap_Mut	1061	15663	BTub60D_bap_Mut	272	14946	0.00232835	0.00174267	0.748456	rep1day1
GACATACAACAGTAGTCAAT	ChIPCRM5432-D1	69	1041	ChIPCRM5432-D1	1025	59836	0.00877411	0.000113331	0.0129165	rep1day1
GACCCTAGGATTCGTATGGG	ChIPCRM2613-D	1148	16350	ChIPCRM2613-D	329	19820	0.00281627	0.00188556	0.669524	rep1day1
GAGACACAGATTTGCGGGAT	ChIPCRM5792-D1	8100	130372	ChIPCRM5792-D1	896	53676	0.00766985	0.0133041	1.73459	rep1day1
GAGACCGCCCCCAGCAACTA	ChIPCRM2497-D	1719	21443	ChIPCRM2497-D	241	13304	0.00206299	0.00282342	1.36861	rep1day1
GAGCATGCGTAAAATAATCA	CG7759_33-S7	302	4804	CG7759_33-S7	92	4727	0.00078753	0.000496028	0.629853	rep1day1
GAGGACTACACAACGCCGGC	ChIPCRM2000-WT	485	6031	ChIPCRM2000-WT	434	28214	0.00371509	0.000796601	0.214423	rep1day1
GAGGAGAACGCTCAGAGAAA	ChIPCRM2847-S1	173	1902	ChIPCRM2847-S1	259	16185	0.00221707	0.000284148	0.128164	rep1day1
GATAGGAAATGAGGAGTAAA	ChIPCRM5792-71	1661	23048	ChIPCRM5792-71	188	10915	0.0016093	0.00272815	1.69524	rep1day1
GATGCCGATATAAAGCGGTC	ChIPCRM2497-S1	4609	68199	ChIPCRM2497-S1	726	45464	0.00621464	0.00757017	1.21812	rep1day1
GATTTGTGTGAGAAGATGTA	CBP2862-D	250	3392	CBP2862-D	631	39657	0.00540143	0.000410619	0.0760205	rep1day1
GCATAAGCTTACATCGACTT	ChIPCRM2000-D71	139	1723	ChIPCRM2000-D71	1266	74348	0.0108371	0.000228304	0.0210669	rep1day1
GCCCTCTTGTGTAACCACTG	ChIPCRM2613-7	3430	48663	ChIPCRM2613-7	573	32343	0.00490494	0.00563369	1.14858	rep1day1
GCCTCCAATTACTTCCCTAA	ChIPCRM2497-DS1	2265	30191	ChIPCRM2497-DS1	733	44156	0.00627456	0.00372021	0.592904	rep1day1
GCCTGATTTTATGCGACCAG	ChIPCRM5857-DS1	99	1150	ChIPCRM5857-DS1	408	23576	0.00349252	0.000162605	0.0465581	rep1day1
GCGCCGAGAGATAAACAGTC	ChIPCRM5857-WT	31	279	ChIPCRM5857-WT	848	48870	0.00725897	5.09167e-05	0.00701432	rep1day1
GCTACGGCCACGCCCGGCGC	ChIPCRM5405-D	184	2426	ChIPCRM5405-D	89	5493	0.000761849	0.000302216	0.396687	rep1day1
GCTATAGATCTCGCCTGACC	ChIPCRM2847-D	82	1189	ChIPCRM2847-D	391	23366	0.003347	0.000134683	0.0402399	rep1day1
GGCAAACAGAATGGCTCTCC	hth_3-D71	6081	89522	hth_3-D71	813	48791	0.00695937	0.00998789	1.43517	rep1day1
GGCATATGCTCTCACCGTTC	BTub60D_binI_binII_bap_Mut	389	5384	BTub60D_binI_binII_bap_Mut	1212	72107	0.0103748	0.000638923	0.0615839	rep1day1
GGCTATCTCGTGATATTTCG	ChIPCRM5405-DS7	123	1721	ChIPCRM5405-DS7	188	10626	0.0016093	0.000202025	0.125536	rep1day1
GGGAATCATGAATCTAAGAA	ChIPCRM2613-71	774	10349	ChIPCRM2613-71	238	13516	0.0020373	0.00127128	0.623999	rep1day1
GGGCCATCCCAAAGACTCAC	hth_3-D7	1892	26724	hth_3-D7	253	14131	0.00216571	0.00310756	1.4349	rep1day1
GGTACGTTAGAGCCCCCCTT	ChIPCRM2497-WT	5736	85099	ChIPCRM2497-WT	888	51288	0.00760137	0.00942124	1.23941	rep1day1
GGTTCATTCGACAAAAAAA	ChIPCRM2847-DS1	43	211	ChIPCRM2847-DS1	139	978	0.00118985	7.06265e-05	0.0593572	rep1day1
GTAAGATGGCATATCATTCC	ChIPCRM2847-D1	102	1119	ChIPCRM2847-D1	419	24769	0.00358668	0.000167533	0.0467096	rep1day1
GTACACATACTGTAAGTGCG	CG7759_33-S	4203	63998	CG7759_33-S	918	52592	0.00785818	0.00690333	0.87849	rep1day1
GTACCGGTGGTCGGTCCGTC	ChIPCRM2847-S1	273	3695	ChIPCRM2847-S1	575	31276	0.00492206	0.000448396	0.0910992	rep1day1
GTGAACTTGCCAGCGGTCGA	Act57B_Mef2_Mut	4705	71981	Act57B_Mef2_Mut	336	19123	0.0028762	0.00772785	2.68683	rep1day1
GTGAAGACCAGAATAGTGTC	ChIPCRM5432-D	15650	287776	ChIPCRM5432-D	1003	61166	0.00858579	0.0257047	2.99387	rep1day1
GTGATGATCTTCAAAGCAAA	Act57B_Mef2_Mut	3051	45336	Act57B_Mef2_Mut	415	23335	0.00355244	0.00501119	1.41063	rep1day1
GTGCAGCATTGGCCACGCCA	ChIPCRM5432-D71	2011	27610	ChIPCRM5432-D71	79	4128	0.000676248	0.00330302	4.88433	rep1day1
GTGCCTTCAGCGCAACATCT	ChIPCRM2847-WT	155	2170	ChIPCRM2847-WT	184	10621	0.00157506	0.000254584	0.161634	rep1day1
GTGTGTCTAAAATGGTGATT	Act57B_Mef2_Mut	6282	97463	Act57B_Mef2_Mut	836	45636	0.00715625	0.010318	1.44182	rep1day1
GTTCGCACGGCTAACCCCTG	hth_3-D1	2640	58559	hth_3-D1	391	31494	0.003347	0.00433614	1.29553	rep1day1
GTTCTAGTCTCTGTCGAGCG	ChIPCRM5432-D71	5827	91276	ChIPCRM5432-D71	219	12440	0.00187466	0.00957071	5.10529	rep1day1
TAAAATAACTGGACCCCAAC	ChIPCRM5405-WT	325	4032	ChIPCRM5405-WT	189	10242	0.00161786	0.000533805	0.329945	rep1day1
TAAAATACGTGAAGAGAGAA	CBP2862-DS	320	3570	CBP2862-DS	174	8260	0.00148946	0.000525592	0.352875	rep1day1
TAAAGTGAGTAACCAACAGA	ChIPCRM5432-1	32581	937188	ChIPCRM5432-1	1866	100988	0.0159732	0.0535135	3.35021	rep1day1
TAAATCGAAATCACTAAATT	ChIPCRM2497-S	1707	21962	ChIPCRM2497-S	357	17070	0.00305596	0.00280371	0.917456	rep1day1
TAACAAAAAACGGGACACGC	hth_3-D1	2291	28288	hth_3-D1	314	12918	0.00268787	0.00376291	1.39996	rep1day1
TAACTAAGTACGAGGGAAAC	ChIPCRM5405-7	534	5709	ChIPCRM5405-7	577	28714	0.00493918	0.000877082	0.177576	rep1day1
TAACTGGGAGATGGCGCAAA	hth_3-D	3722	47296	hth_3-D	867	44092	0.00742161	0.00611329	0.823715	rep1day1
TAAGCATCTGCATTACAGCA	ChIPCRM2847-S1	2967	42783	ChIPCRM2847-S1	1444	81525	0.0123608	0.00487323	0.394249	rep1day1
TAATACTCAGACCGGCGAGA	ChIPCRM5857-DS1	31	410	ChIPCRM5857-DS1	203	10419	0.0017377	5.09167e-05	0.0293012	rep1day1
TAATATGAAGGATTAGTTGC	CBP2862-D7	628	7951	CBP2862-D7	247	12078	0.00211435	0.00103147	0.487846	rep1day1
TACAACATAACATATTAAAA	ChIPCRM2497-D	1278	14391	ChIPCRM2497-D	410	19802	0.00350964	0.00209908	0.59809	rep1day1
TACAATCAGGTTATCGAGAC	ChIPCRM5857-WT	36	228	ChIPCRM5857-WT	544	29484	0.0046567	5.91291e-05	0.0126977	rep1day1
TACACGCTTTCCAGCCTGCA	CBP2862-S7	881	12075	CBP2862-S7	739	38715	0.00632592	0.00144702	0.228745	rep1day1
TACTACCGGCACAAACTTAC	ChIPCRM5432-D71	4626	61545	ChIPCRM5432-D71	313	15858	0.00267931	0.00759809	2.83584	rep1day1
TAGCTCATTGAAACCACCAA	ChIPCRM3407-DS	287	4133	ChIPCRM3407-DS	218	12833	0.0018661	0.000471391	0.252607	rep1day1
TAGGTTCTATTTATGTAATT	ChIPCRM5857-S	5	30	ChIPCRM5857-S	170	8692	0.00145522	8.21238e-06	0.0056434	rep1day1
TATACTATCATGCTATGCCC	hth_3-D	1590	20077	hth_3-D	305	16727	0.00261083	0.00261154	1.00027	rep1day1
TATCCACCAGACGGATGCCC	ChIPCRM5792-D71	11496	177305	ChIPCRM5792-D71	1690	90249	0.0144666	0.0188819	1.30521	rep1day1
TATCGATAGTGTACAAGGAC	ChIPCRM3407-D7	353	4918	ChIPCRM3407-D7	511	28672	0.00437421	0.000579794	0.132548	rep1day1
TCACATATAAAGGAGGAATG	ChIPCRM2497-D	2594	31882	ChIPCRM2497-D	515	24962	0.00440845	0.00426058	0.966457	rep1day1
TCACCATGCAACAAAACTCA	ChIPCRM5405-D7	151	1323	ChIPCRM5405-D7	430	21661	0.00368085	0.000248014	0.0673796	rep1day1
TCATTAGGCTAAGCAGGTCC	hth_3-D	1837	22646	hth_3-D	371	17783	0.0031758	0.00301723	0.950069	rep1day1
TCCCATAATTCAATGAATCT	CBP2862-S	1863	22790	CBP2862-S	665	32540	0.00569247	0.00305993	0.53754	rep1day1
TCCCCCAAAATGAAAACAGG	ChIPCRM2497-1	2870	34925	ChIPCRM2497-1	635	28550	0.00543567	0.00471391	0.867218	rep1day1
TCCCCCAACTACCTTTAGCG	ChIPCRM2613-7	4090	52686	ChIPCRM2613-7	714	34646	0.00611191	0.00671773	1.09912	rep1day1
TCCCGATATGATGCAAGGCA	Act57B_Mef2_WT	16961	311095	Act57B_Mef2_WT	412	16572	0.00352676	0.027858	7.89904	rep1day1
TCGAACCGCGCATCCAAACC	ChIPCRM5405-D	231	3398	ChIPCRM5405-D	167	10553	0.00142954	0.000379412	0.265409	rep1day1
TCGCGCCCCCTATAAAGCAA	ChIPCRM2000-1	94	1376	ChIPCRM2000-1	175	10914	0.00149802	0.000154393	0.103065	rep1day1
TCGGGAAATAAACACATGCT	ChIPCRM5792-7	7483	114841	ChIPCRM5792-7	481	27957	0.00411741	0.0122906	2.98504	rep1day1
TCGTATCATGTGCCCGGCGT	ChIPCRM3407-S	344	4749	ChIPCRM3407-S	347	20294	0.00297036	0.000565012	0.190217	rep1day1
TCGTGCATGGACTCTTTTTT	ChIPCRM2497-S1	1627	22109	ChIPCRM2497-S1	420	22804	0.00359524	0.00267231	0.74329	rep1day1
TCTAAAGGAACTTGATCTTG	ChIPCRM5792-D7	2936	38413	ChIPCRM5792-D7	542	25081	0.00463958	0.00482231	1.03939	rep1day1
TCTATTAAGTTGGTTAACGG	ChIPCRM3407-S7	20	249	ChIPCRM3407-S7	176	9475	0.00150658	3.28495e-05	0.0218041	rep1day1
TCTGCATATCAACGGGGACC	CBP2862-S	1851	24677	CBP2862-S	241	13993	0.00206299	0.00304022	1.4737	rep1day1
TCTTCATTCATTAATTAAGG	ChIPCRM5857-S	525	6375	ChIPCRM5857-S	394	19099	0.00337268	0.0008623	0.255672	rep1day1
TGAAAGGGAAGCACGTTCCG	ChIPCRM2847-WT	201	2631	ChIPCRM2847-WT	246	13847	0.00210579	0.000330138	0.156776	rep1day1
TGAATACGATAGAGTCTATT	ChIPCRM3407-WT	477	6756	ChIPCRM3407-WT	375	22230	0.00321004	0.000783461	0.244066	rep1day1
TGAATAGGACGTCCACTTCC	ChIPCRM5792-1	1471	19432	ChIPCRM5792-1	89	5685	0.000761849	0.00241608	3.17134	rep1day1
TGAATGGTTCTATGCCAGGT	ChIPCRM5792-D1	4633	72249	ChIPCRM5792-D1	405	24203	0.00346684	0.00760959	2.19496	rep1day1
TGAGATATTACACACATCGC	ChIPCRM2613-1	2489	36863	ChIPCRM2613-1	540	28793	0.00462246	0.00408812	0.884405	rep1day1
TGAGCTAGATGACCGCTGCA	CBP2862-D7	157	2115	CBP2862-D7	169	9468	0.00144666	0.000257869	0.178251	rep1day1
TGAGGCCGGCAAGGAATCAA	CG7759_33-WT	1433	20465	CG7759_33-WT	678	37688	0.00580375	0.00235367	0.405543	rep1day1
TGAGGTCAGCGACGCAAAGC	CBP2862-D	193	2381	CBP2862-D	247	15846	0.00211435	0.000316998	0.149927	rep1day1
TGCAAGCACATGAACAAAGG	CBP2862-D7	577	7379	CBP2862-D7	521	30489	0.00445981	0.000947708	0.2125	rep1day1
TGCCAAACCCAACTATGAAA	CBP2862-7	59	577	CBP2862-7	66	3802	0.000564967	9.69061e-05	0.171525	rep1day1
TGCGCTAGGGGTTAAACATA	ChIPCRM5792-7	6644	111849	ChIPCRM5792-7	479	32844	0.00410029	0.0109126	2.66142	rep1day1
TGCTCAAGGCTCTTCTTAAG	CG7759_33-DS7	7622	120769	CG7759_33-DS7	774	44266	0.00662552	0.012519	1.8895	rep1day1
TGGAAAACTCGCTGATGACT	CG7759_33-DS	3464	52122	CG7759_33-DS	932	58034	0.00797802	0.00568954	0.713152	rep1day1
TGGTACTCAAAAACAAAGGG	ChIPCRM3407-S	317	4385	ChIPCRM3407-S	451	26316	0.00386061	0.000520665	0.134866	rep1day1
TGGTTAATTGCTAATAGCGT	CBP2862-S7	325	4922	CBP2862-S7	99	6400	0.00084745	0.000533805	0.629895	rep1day1
TGTAAATCAACTGCGTAAAG	BTub60D_WT	398	4948	BTub60D_WT	212	10867	0.00181474	0.000653705	0.360219	rep1day1
TGTACGAGAGGTCTACCTCC	hth_3-71	1435	19650	hth_3-71	210	11358	0.00179762	0.00235695	1.31115	rep1day1
TGTACGCCAGAGGCCTCTTT	ChIPCRM2847-D	117	1431	ChIPCRM2847-D	465	27573	0.00398045	0.00019217	0.0482784	rep1day1
TGTTGAGTGGATAATGACAG	CG7759_33-S	5878	90836	CG7759_33-S	1066	65775	0.00912507	0.00965447	1.05802	rep1day1
TTAACAGAGTAGTACCCTGC	ChIPCRM5432-7	3724	49637	ChIPCRM5432-7	126	5838	0.00107857	0.00611658	5.67099	rep1day1
TTAGGCTACGAACGACGGCA	ChIPCRM3407-S7	40	570	ChIPCRM3407-S7	184	10394	0.00157506	6.5699e-05	0.0417121	rep1day1
TTCAGAAAGTCATGAAAATA	hth_3-7	920	10994	hth_3-7	161	8698	0.00137818	0.00151108	1.09643	rep1day1
TTCGATAACTTTACGCCTCA	CG7759_33-S7	1528	20670	CG7759_33-S7	328	19737	0.00280771	0.0025097	0.89386	rep1day1
TTCGTGCATACAAATCACGA	ChIPCRM5432-D1	61	601	ChIPCRM5432-D1	621	36226	0.00531583	0.000100191	0.0188477	rep1day1
TTGGACCCTAATCCATCCGC	ChIPCRM2497-DS	2063	28780	ChIPCRM2497-DS	247	14419	0.00211435	0.00338843	1.60259	rep1day1
TTTAAAGAGCGATCTTCGCG	ChIPCRM2497-DS1	1278	16020	ChIPCRM2497-DS1	230	11516	0.00196882	0.00209908	1.06616	rep1day1
TTTAGCGCCTTCCAAGTTAA	ChIPCRM2000-D71	121	1292	ChIPCRM2000-D71	1164	67229	0.00996396	0.00019874	0.0199458	rep1day1
TTTGGCCATTTTATCAGACG	CG7759_33-WT	1101	14823	CG7759_33-WT	274	15362	0.00234547	0.00180837	0.771004	rep1day1
TTTTAAAGATAAGATCGGT	ChIPCRM2497-S	2239	28983	ChIPCRM2497-S	560	28441	0.00479366	0.0036775	0.76716	rep1day1
AAAAATCGGGTAATTCATCA	ChIPCRM5405-D7	304	5713	ChIPCRM5405-D7	225	16179	0.00256469	0.0004264	0.166258	rep1day2
AAAACACGGCCAGTTGAATG	CBP2862-S7	1963	34977	CBP2862-S7	811	66209	0.00924427	0.00275337	0.297846	rep1day2
AAACAGATAATAGCCCCTAG	ChIPCRM3407-S7	21	476	ChIPCRM3407-S7	161	11737	0.00183518	2.94553e-05	0.0160504	rep1day2
AAAGGCCTACTATAAAGAAT	CBP2862-D	299	5263	CBP2862-D	515	41974	0.00587028	0.000419387	0.0714424	rep1day2
AAATAGACGGTAAACTTACA	ChIPCRM5792-7	10740	234845	ChIPCRM5792-7	648	50122	0.0073863	0.0150643	2.03949	rep1day2
AAATCTAAGTACCAGGCCGT	ChIPCRM5857-D	20	193	ChIPCRM5857-D	337	29063	0.00384133	2.80527e-05	0.00730285	rep1day2
AACCTATAAAATTGCCTCTA	CG7759_33-DS	3486	63319	CG7759_33-DS	689	52651	0.00785364	0.00488958	0.622587	rep1day2
AACGACCATATTGGTAGCTC	ChIPCRM2613-D1	5854	117422	ChIPCRM2613-D1	973	88436	0.0110908	0.00821101	0.740341	rep1day2
AACTACACGATAACCATGGA	CBP2862-WT	489	9080	CBP2862-WT	94	7476	0.00107147	0.000685887	0.640137	rep1day2
AACTCGTAAGTTCAAGATCG	CG7759_33-D	1123	20488	CG7759_33-D	294	24658	0.00335119	0.00157516	0.470029	rep1day2
AAGAGATAACGCCCGCGTGG	ChIPCRM5857-D1	46	579	ChIPCRM5857-D1	576	53735	0.0065656	6.45211e-05	0.00982715	rep1day2
AAGCAACCCACAAGGTTTGG	ChIPCRM5405-DS7	425	7480	ChIPCRM5405-DS7	187	18845	0.00213154	0.000596119	0.279666	rep1day2
AAGTCTAATATACAACACTC	ChIPCRM5792-D1	3423	68321	ChIPCRM5792-D1	321	29054	0.00365895	0.00480121	1.31218	rep1day2
AATACAGGTATTGGCTCAAG	ChIPCRM5432-71	18764	489604	ChIPCRM5432-71	508	37104	0.00579049	0.026319	4.54521	rep1day2
AATACCGCTAACGTCACAAT	ChIPCRM5792-1	18964	511852	ChIPCRM5792-1	2103	180389	0.0239713	0.0265995	1.10964	rep1day2
AATCTTTCAACGAGCAACTA	ChIPCRM5432-D7	11394	253280	ChIPCRM5432-D7	336	29431	0.00382993	0.0159816	4.17281	rep1day2
AATGGGGCGACTGACCGTTC	ChIPCRM2000-71	1642	31352	ChIPCRM2000-71	921	80307	0.0104981	0.00230312	0.219384	rep1day2
AATTAGACGGACAGACCCAC	CBP2862-DS	1670	30888	CBP2862-DS	501	39858	0.0057107	0.0023424	0.410177	rep1day2
AATTGGTTGAAACGGAAATG	hth_3-D71	1809	33603	hth_3-D71	311	26224	0.00354497	0.00253736	0.715765	rep1day2
ACAAACCACCCCCCACTACG	hth_3-WT	2318	41406	hth_3-WT	153	12179	0.00174399	0.0032513	1.86429	rep1day2
ACAAGTGTCTTACCCATGCT	ChIPCRM5857-1	44	713	ChIPCRM5857-1	211	18606	0.00240511	6.17158e-05	0.0256603	rep1day2
ACACACGACTAGGCATAGCG	ChIPCRM5432-WT	26223	780781	ChIPCRM5432-WT	568	44848	0.00647441	0.0367812	5.68102	rep1day2
ACAGGGACACAAACCTGGCG	ChIPCRM2613-D1	5892	114202	ChIPCRM2613-D1	1256	112344	0.0143167	0.00826431	0.577252	rep1day2
ACATATCTTGGCCGTATTTC	ChIPCRM3407-D7	337	5861	ChIPCRM3407-D7	362	28255	0.0041263	0.000472687	0.114555	rep1day2
ACCAAAATTATTTGAAACTC	CBP2862-7	728	11914	CBP2862-7	303	22152	0.00345378	0.00102112	0.295652	rep1day2
ACCACTCGGATAACTAATTA	BTub60D_WT	1469	24546	BTub60D_WT	266	21368	0.00303203	0.00206047	0.679567	rep1day2
ACCCTCTCATAGGTGCCCTA	ChIPCRM3407-S	1291	22754	ChIPCRM3407-S	438	35158	0.00499259	0.0018108	0.362697	rep1day2
ACCGGCCCGTCTCCCCACCT	ChIPCRM2847-DS1	690	12742	ChIPCRM2847-DS1	571	47263	0.00650861	0.000967817	0.148698	rep1day2
ACCTCCCTATTGCGGCCCCT	ChIPCRM5792-D1	1820	32773	ChIPCRM5792-D1	147	11373	0.0016756	0.00255279	1.52351	rep1day2
ACCTGTCACAAACTTGCGGC	ChIPCRM3407-DS	1183	20300	ChIPCRM3407-DS	1052	91145	0.0119913	0.00165931	0.138376	rep1day2
ACGAAACAATACTCCAAGAA	ChIPCRM5432-71	8376	169444	ChIPCRM5432-71	210	18163	0.00239371	0.0117485	4.90806	rep1day2
ACGATTATGTCCAGCACCTC	ChIPCRM2847-D1	316	5973	ChIPCRM2847-D1	590	53916	0.00672518	0.000443232	0.0659063	rep1day2
ACGCCCGAGCATGCACATAT	CBP2862-DS7	31	586	CBP2862-DS7	218	20101	0.0024849	4.34816e-05	0.0174984	rep1day2
ACGGACGGAAAAAACAGACA	ChIPCRM3407-DS7	292	4976	ChIPCRM3407-DS7	299	25886	0.00340818	0.000409569	0.120172	rep1day2
ACGTCTAATTAAAGTAAGAA	CG7759_33-D7	1043	17592	CG7759_33-D7	590	51579	0.00672518	0.00146295	0.217533	rep1day2
ACTATCACCTAAATATAAAG	CG7759_33-D7	217	3626	CG7759_33-D7	511	37626	0.00582469	0.000304371	0.0522554	rep1day2
ACTATTTTAAAAAAATTTCT	ChIPCRM5432-1	20598	505264	ChIPCRM5432-1	1004	75028	0.0114442	0.0288914	2.52455	rep1day2
ACTCGGCTTAAAGGCCCCAG	ChIPCRM2497-WT	3063	56179	ChIPCRM2497-WT	289	23709	0.0032942	0.00429626	1.30419	rep1day2
ACTCTACTCTGAGGACACGC	ChIPCRM5405-S7	156	2646	ChIPCRM5405-S7	216	16766	0.0024621	0.000218811	0.0888716	rep1day2
ACTCTCGGAAGTCTCCCCTA	ChIPCRM5792-D7	7638	149241	ChIPCRM5792-D7	608	50770	0.00693035	0.0107133	1.54585	rep1day2
ACTCTGATATAACGAGGAAC	ChIPCRM2613-D	3781	69257	ChIPCRM2613-D	536	40628	0.00610965	0.00530335	0.868029	rep1day2
ACTGAAAAGTTAACTAATTC	ChIPCRM5857-D1	441	7402	ChIPCRM5857-D1	601	50744	0.00685056	0.000618561	0.0902934	rep1day2
ACTTCTAACTGACCCGTTTA	ChIPCRM2497-S	2169	39816	ChIPCRM2497-S	248	19954	0.00282686	0.00304231	1.07622	rep1day2
AGAAAATGATAAGGGTTTAA	ChIPCRM2000-D	127	2102	ChIPCRM2000-D	355	28875	0.00404651	0.000178134	0.0440218	rep1day2
AGAAGGTTTTTTTTGCTAAA	ChIPCRM5405-S7	114	1915	ChIPCRM5405-S7	170	13633	0.00193776	0.0001599	0.0825179	rep1day2
AGACAAACTATACGAGTTAC	ChIPCRM5405-S	395	7571	ChIPCRM5405-S	100	8375	0.00113986	0.00055404	0.486059	rep1day2
AGACATCCACAAGAAAAAAA	ChIPCRM5432-71	9818	195023	ChIPCRM5432-71	252	21545	0.00287245	0.013771	4.79418	rep1day2
AGAGAGTACTTAATACATTA	ChIPCRM5857-D	4	30	ChIPCRM5857-D	188	16184	0.00214294	5.61053e-06	0.00261815	rep1day2
AGAGATCTGGTATAAGTGAC	ChIPCRM5405-DS	80	1507	ChIPCRM5405-DS	80	6856	0.000911889	0.000112211	0.123053	rep1day2
AGCAAAAAATGAAGACCTGT	CG7759_33-7	1340	22617	CG7759_33-7	262	21497	0.00298644	0.00187953	0.629355	rep1day2
AGCACCAAGCCAAAAAAGCT	ChIPCRM2847-D	85	1019	ChIPCRM2847-D	317	25920	0.00361336	0.000119224	0.0329953	rep1day2
AGCATCCAGGTCAAAAAAGA	ChIPCRM5792-D71	4380	83398	ChIPCRM5792-D71	393	35694	0.00447965	0.00614353	1.37143	rep1day2
AGCCAAGAACAAAGACTAGA	hth_3-7	5098	91758	hth_3-7	738	57308	0.00841217	0.00715062	0.850033	rep1day2
AGCCCGTTGCGGGGCTACAC	ChIPCRM5792-1	3230	63071	ChIPCRM5792-1	189	17417	0.00215434	0.0045305	2.10297	rep1day2
AGCCGCCATTCAGCTACGAA	hth_3-1	3015	58987	hth_3-1	273	22829	0.00311182	0.00422894	1.35899	rep1day2
AGCTAAAGAATAATATGACA	ChIPCRM2000-WT	93	1855	ChIPCRM2000-WT	95	8494	0.00108287	0.000130445	0.120462	rep1day2
AGGGATCTTTATTCAATGAG	ChIPCRM3407-WT	270	5066	ChIPCRM3407-WT	191	17129	0.00217713	0.000378711	0.173949	rep1day2
AGGTGGATTGAATCCGGAGG	CG7759_33-D	2590	51790	CG7759_33-D	602	53456	0.00686196	0.00363282	0.529414	rep1day2
AGTAAAGTTCGACAGCGATA	ChIPCRM3407-7	491	9263	ChIPCRM3407-7	242	21007	0.00275846	0.000688693	0.249665	rep1day2
AGTAATTGCCATTAGCGCCT	ChIPCRM2000-71	539	10071	ChIPCRM2000-71	381	33242	0.00434287	0.000756019	0.174083	rep1day2
AGTATCAGCTCTATCGCACG	ChIPCRM2000-D1	190	3316	ChIPCRM2000-D1	364	33101	0.00414909	0.0002665	0.0642309	rep1day2
AGTCTAGTCAGAAGCCAGTT	ChIPCRM2847-D1	31	587	ChIPCRM2847-D1	165	16525	0.00188077	4.34816e-05	0.023119	rep1day2
AGTGAGGCCATAAAAGTCTA	ChIPCRM2497-S1	3195	62766	ChIPCRM2497-S1	472	41418	0.00538014	0.00448141	0.832954	rep1day2
AGTGCACGACATACTCTTAT	ChIPCRM5432-WT	12191	283793	ChIPCRM5432-WT	303	26135	0.00345378	0.0170995	4.95095	rep1day2
AGTTGGCGGCCTTTCCCTAT	ChIPCRM5432-D7	6549	140862	ChIPCRM5432-D7	181	15140	0.00206315	0.00918584	4.45234	rep1day2
ATAAAAAAATTGAAATATAA	ChIPCRM5432-D7	5461	101498	ChIPCRM5432-D7	337	24839	0.00384133	0.00765978	1.99404	rep1day2
ATACCTGCGTACTACCTTTA	CBP2862-7	662	12318	CBP2862-7	242	18461	0.00275846	0.000928543	0.336616	rep1day2
ATACGCAACTCATTGCGCGA	ChIPCRM2613-WT	4836	96169	ChIPCRM2613-WT	392	35604	0.00446825	0.00678313	1.51807	rep1day2
ATAGGACACATAGATCTAGA	BTub60D_WT	598	10231	BTub60D_WT	228	17588	0.00259888	0.000838774	0.322744	rep1day2
ATAGTTTAAACAGTGATAAG	ChIPCRM5792-71	1711	33318	ChIPCRM5792-71	263	21699	0.00299783	0.0023999	0.800546	rep1day2
ATATCTATATGCTGAGCTCA	CBP2862-DS	268	4915	CBP2862-DS	90	7528	0.00102587	0.000375906	0.366424	rep1day2
ATATGGGATAAAGCAAGTGC	CG7759_33-WT	522	9501	CG7759_33-WT	265	20936	0.00302063	0.000732174	0.242391	rep1day2
ATCATGCCCCAGCCCGCGGT	ChIPCRM2613-WT	3767	71075	ChIPCRM2613-WT	334	29060	0.00380714	0.00528372	1.38785	rep1day2
ATCGATAACAGGCGATCGGT	BTub60D_binI_binII_bap_Mut	49	732	BTub60D_binI_binII_bap_Mut	78	6818	0.000889092	6.8729e-05	0.0773025	rep1day2
ATGATGAAGCTACATCCGGC	hth_3-WT	905	16464	hth_3-WT	160	14116	0.00182378	0.00126938	0.696018	rep1day2
ATGCGGGGAATTGCCACAAG	ChIPCRM2613-D	387	7165	ChIPCRM2613-D	73	7830	0.000832098	0.000542819	0.652349	rep1day2
ATGCGTAGCGATTAGGTTAC	CG7759_33-D	1350	27254	CG7759_33-D	340	32366	0.00387553	0.00189355	0.488593	rep1day2
ATGGGACCTTGCAGAGGCAT	ChIPCRM5405-DS7	367	5779	ChIPCRM5405-DS7	331	28090	0.00377294	0.000514766	0.136436	rep1day2
ATGGTCCATCAAGTTTAAAA	hth_3-D1	2481	46911	hth_3-D1	356	30592	0.0040579	0.00347993	0.857569	rep1day2
ATTCGCTCGCCGAAATTCAA	ChIPCRM2847-DS	95	1362	ChIPCRM2847-DS	165	15480	0.00188077	0.00013325	0.0708487	rep1day2
ATTTTAACCTCCTCTATGCA	ChIPCRM2613-1	1995	38642	ChIPCRM2613-1	220	19158	0.00250769	0.00279825	1.11587	rep1day2
CAATCAATACACGTTCACCA	ChIPCRM3407-7	3993	70606	ChIPCRM3407-7	281	21715	0.00320301	0.00560071	1.74858	rep1day2
CAATGCTCTCCCCCAACTTC	ChIPCRM2847-DS	1332	5006	ChIPCRM2847-DS	170	1438	0.00193776	0.00186831	0.964156	rep1day2
CACACACCTCAGATAGCACA	hth_3-WT	2558	42751	hth_3-WT	292	21576	0.00332839	0.00358793	1.07798	rep1day2
CACCCCCAGCGCCCCCCTAT	hth_3-71	2329	37770	hth_3-71	208	14732	0.00237091	0.00326673	1.37784	rep1day2
CACCTATGCTGCTAAATAGA	ChIPCRM2613-WT	895	14213	ChIPCRM2613-WT	107	6689	0.00121965	0.00125536	1.02927	rep1day2
CAGACCGATTGATGTAATAA	ChIPCRM5432-D1	70	1046	ChIPCRM5432-D1	566	49965	0.00645161	9.81843e-05	0.0152186	rep1day2
CAGAGAAAGACTTCGGAAAT	ChIPCRM5405-D7	3137	60392	ChIPCRM5405-D7	346	30452	0.00394392	0.00440006	1.11566	rep1day2
CAGCTTATATTTTTTCAGCA	CG7759_33-7	1493	30491	CG7759_33-7	116	11359	0.00132224	0.00209413	1.58378	rep1day2
CAGGACTGAATTTTAGCAAA	ChIPCRM2847-WT	533	10285	ChIPCRM2847-WT	367	32554	0.00418329	0.000747603	0.178712	rep1day2
CAGTCTAAAATTGTACAATA	ChIPCRM3407-WT	714	11660	ChIPCRM3407-WT	471	41870	0.00536875	0.00100148	0.186539	rep1day2
CATAGAATCAGGACCGTTTC	CG7759_33-D7	167	2610	CG7759_33-D7	229	19136	0.00261028	0.00023424	0.0897373	rep1day2
CATAGCAACGAAATATAACA	ChIPCRM5432-D	4407	80372	ChIPCRM5432-D	127	9892	0.00144762	0.0061814	4.27003	rep1day2
CATGAGATGCCAAACAATCC	CBP2862-7	1306	22364	CBP2862-7	153	13177	0.00174399	0.00183184	1.05037	rep1day2
CATTCTATAGAGCTATTACC	ChIPCRM2847-DS	255	3848	ChIPCRM2847-DS	233	15615	0.00265588	0.000357671	0.134672	rep1day2
CATTGAAGTCGGTGAAAAC	BTub60D_bap_Mut	613	10096	BTub60D_bap_Mut	235	18644	0.00267867	0.000859814	0.320985	rep1day2
CCACACCTCAGGAACGCTAC	ChIPCRM5857-WT	139	1775	ChIPCRM5857-WT	1271	96273	0.0144876	0.000194966	0.0134574	rep1day2
CCAGATACAAATAGCAAACT	hth_3-1	8179	172271	hth_3-1	988	90165	0.0112618	0.0114721	1.01867	rep1day2
CCATTCGCCTCTCATACGG	Act57B_Mef2_WT	22655	612907	Act57B_Mef2_WT	335	19985	0.00381853	0.0317766	8.32169	rep1day2
CCATTGCCGTCACTCAATTC	ChIPCRM2497-S	2827	51997	ChIPCRM2497-S	336	25081	0.00382993	0.00396524	1.03533	rep1day2
CCCACCTTACCCGTACATAC	BTub60D_bap_Mut	1726	29290	BTub60D_bap_Mut	309	22134	0.00352217	0.00242094	0.687344	rep1day2
CCCGCACAAGCGCTCCCCAA	CBP2862-S	4729	89079	CBP2862-S	446	36999	0.00508378	0.00663305	1.30475	rep1day2
CCGCGGCCTACACGAGCCAA	ChIPCRM2497-1	3700	73394	ChIPCRM2497-1	503	49874	0.0057335	0.00518974	0.905161	rep1day2
CCGGCCCCTCCGCACCCCCC	ChIPCRM2000-D1	234	3926	ChIPCRM2000-D1	383	32457	0.00436567	0.000328216	0.0751812	rep1day2
CCTAGCCGCCCGGGCCAGCC	ChIPCRM2847-1	75	1048	ChIPCRM2847-1	198	18549	0.00225692	0.000105197	0.046611	rep1day2
CCTCAGCCTTGTCATTTCCG	hth_3-D7	2081	38265	hth_3-D7	344	28192	0.00392112	0.00291888	0.744399	rep1day2
CCTGCCCCCTACGTTATGTG	BTub60D_WT	8243	180369	BTub60D_WT	723	62604	0.00824119	0.0115619	1.40294	rep1day2
CGAAAAGGACTCTAGGCAGT	ChIPCRM5405-WT	314	4794	ChIPCRM5405-WT	408	39293	0.00465063	0.000440427	0.0947025	rep1day2
CGAACTAATAGGCCACAGTG	Act57B_Mef2_WT	26130	828792	Act57B_Mef2_WT	494	37318	0.00563091	0.0366508	6.50885	rep1day2
CGACTGCCAAATGAGAGATA	ChIPCRM5857-D	36	588	ChIPCRM5857-D	432	40604	0.0049242	5.04948e-05	0.0102544	rep1day2
CGAGACTCATACTCCTTTCG	ChIPCRM3407-S7	298	6108	ChIPCRM3407-S7	562	52034	0.00640602	0.000417985	0.0652487	rep1day2
CGCAATCGTAGCACTTCAAC	CG7759_33-WT	1273	25170	CG7759_33-WT	392	33173	0.00446825	0.00178555	0.399608	rep1day2
CGCCCCCCGTGCCAAGCGCT	ChIPCRM5405-D	513	8932	ChIPCRM5405-D	191	16623	0.00217713	0.000719551	0.330504	rep1day2
CGCCTCCTATTGTCCATCTA	hth_3-D1	3576	69174	hth_3-D1	347	31998	0.00395532	0.00501581	1.26812	rep1day2
CGCCTTATAGGTAGTAAATA	CBP2862-DS7	210	4368	CBP2862-DS7	310	27294	0.00353357	0.000294553	0.0833585	rep1day2
CGGATAAACACAAGTCACTT	ChIPCRM2847-DS	199	4006	ChIPCRM2847-DS	98	7877	0.00111706	0.000279124	0.249873	rep1day2
CGTAAGGCAAAAATAGGTCT	ChIPCRM2497-D	3038	59096	ChIPCRM2497-D	348	31008	0.00396672	0.0042612	1.07424	rep1day2
CGTACCGCCATGACCCCACC	ChIPCRM2000-1	1954	39295	ChIPCRM2000-1	695	70993	0.00792203	0.00274074	0.345965	rep1day2
CGTAGTCCAGTGCAATCTCT	CBP2862-DS7	450	8633	CBP2862-DS7	194	17892	0.00221133	0.000631185	0.285432	rep1day2
CGTGAATTCGTTAGGTGGGG	ChIPCRM2613-D7	1540	31076	ChIPCRM2613-D7	301	26484	0.00343098	0.00216005	0.629573	rep1day2
CGTGCCATGCAACGTGTAAA	ChIPCRM5857-D1	6	32	ChIPCRM5857-D1	281	24738	0.00320301	8.4158e-06	0.00262747	rep1day2
CGTTCCAATTCGATGATAGC	ChIPCRM5432-7	12900	309298	ChIPCRM5432-7	226	20443	0.00257609	0.018094	7.02382	rep1day2
CTAATGTCCGAGTACCATCG	ChIPCRM5857-S	11	184	ChIPCRM5857-S	366	28436	0.00417189	1.5429e-05	0.00369831	rep1day2
CTAGATGGCTGCCCGGATCT	ChIPCRM2847-1	197	3636	ChIPCRM2847-1	273	24485	0.00311182	0.000276319	0.0887965	rep1day2
CTATTGCAACGGACTATCCT	ChIPCRM5405-DS	965	16152	ChIPCRM5405-DS	472	35372	0.00538014	0.00135354	0.251581	rep1day2
CTCCTGTCCCCAAAAGACAA	ChIPCRM2613-71	1805	30872	ChIPCRM2613-71	158	10449	0.00180098	0.00253175	1.40576	rep1day2
CTCTTCCAACCAAAAAATAA	ChIPCRM3407-D7	111	1409	ChIPCRM3407-D7	80	5713	0.000911889	0.000155692	0.170736	rep1day2
CTGGCCGCCCCACCCGCACC	ChIPCRM5432-D	13211	338138	ChIPCRM5432-D	412	39355	0.00469623	0.0185302	3.94576	rep1day2
CTTAATTTCTATTTGTAAAA	ChIPCRM5792-71	1397	22767	ChIPCRM5792-71	177	11586	0.00201755	0.00195948	0.971215	rep1day2
CTTCTACGTACCCATGATAA	ChIPCRM2497-DS1	425	6974	ChIPCRM2497-DS1	103	8138	0.00117406	0.000596119	0.507743	rep1day2
CTTGAAGAACATACGTGCAT	ChIPCRM2613-7	2204	40610	ChIPCRM2613-7	264	19411	0.00300923	0.0030914	1.02731	rep1day2
GAATGCTCTGTGCACATCG	BTub60D_bap_Mut	219	3792	BTub60D_bap_Mut	69	5234	0.000786504	0.000307177	0.390559	rep1day2
GACATACAACAGTAGTCAAT	ChIPCRM5432-D1	131	2490	ChIPCRM5432-D1	899	77487	0.0102473	0.000183745	0.017931	rep1day2
GACCCTAGGATTCGTATGGG	ChIPCRM2613-D	565	10769	ChIPCRM2613-D	179	15790	0.00204035	0.000792487	0.388407	rep1day2
GAGACACAGATTTGCGGGAT	ChIPCRM5792-D1	8596	184224	ChIPCRM5792-D1	601	52418	0.00685056	0.012057	1.76001	rep1day2
GAGACCGCCCCCAGCAACTA	ChIPCRM2497-D	2050	36247	ChIPCRM2497-D	302	25653	0.00344238	0.0028754	0.835293	rep1day2
GAGCATGCGTAAAATAATCA	CG7759_33-S7	258	4482	CG7759_33-S7	92	9175	0.00104867	0.000361879	0.345083	rep1day2
GAGGACTACACAACGCCGGC	ChIPCRM2000-WT	399	6499	ChIPCRM2000-WT	392	33257	0.00446825	0.00055965	0.12525	rep1day2
GAGGAGAACGCTCAGAGAAA	ChIPCRM2847-S1	186	2840	ChIPCRM2847-S1	253	22419	0.00288385	0.00026089	0.0904658	rep1day2
GATAGGAAATGAGGAGTAAA	ChIPCRM5792-71	1640	31183	ChIPCRM5792-71	211	17133	0.00240511	0.00230032	0.956431	rep1day2
GATGCCGATATAAAGCGGTC	ChIPCRM2497-S1	4587	88184	ChIPCRM2497-S1	659	58921	0.00751168	0.00643388	0.856516	rep1day2
GATTTGTGTGAGAAGATGTA	CBP2862-D	867	17109	CBP2862-D	458	39675	0.00522056	0.00121608	0.232941	rep1day2
GCATAAGCTTACATCGACTT	ChIPCRM2000-D71	181	2778	ChIPCRM2000-D71	828	73230	0.00943805	0.000253877	0.0268993	rep1day2
GCCCTCTTGTGTAACCACTG	ChIPCRM2613-7	2534	47853	ChIPCRM2613-7	223	19373	0.00254189	0.00355427	1.39828	rep1day2
GCCTCCAATTACTTCCCTAA	ChIPCRM2497-DS1	3423	67269	ChIPCRM2497-DS1	553	48926	0.00630343	0.00480121	0.761682	rep1day2
GCCTGATTTTATGCGACCAG	ChIPCRM5857-DS1	84	1069	ChIPCRM5857-DS1	319	28583	0.00363616	0.000117821	0.0324027	rep1day2
GCGCCGAGAGATAAACAGTC	ChIPCRM5857-WT	56	1024	ChIPCRM5857-WT	471	41800	0.00536875	7.85474e-05	0.0146305	rep1day2
GCTATAGATCTCGCCTGACC	ChIPCRM2847-D	18	139	ChIPCRM2847-D	125	11046	0.00142483	2.52474e-05	0.0177196	rep1day2
GCTCGAGGTCACCTAAATAT	ChIPCRM2847-1	8	80	ChIPCRM2847-1	70	4863	0.000797903	1.12211e-05	0.0140632	rep1day2
GGCAAACAGAATGGCTCTCC	hth_3-D71	5005	99236	hth_3-D71	348	30850	0.00396672	0.00702018	1.76977	rep1day2
GGCATATGCTCTCACCGTTC	BTub60D_binI_binII_bap_Mut	727	13351	BTub60D_binI_binII_bap_Mut	951	84050	0.0108401	0.00101971	0.0940689	rep1day2
GGCTATCTCGTGATATTTCG	ChIPCRM5405-DS7	184	3468	ChIPCRM5405-DS7	319	27724	0.00363616	0.000258084	0.0709773	rep1day2
GGGAATCATGAATCTAAGAA	ChIPCRM2613-71	1091	19647	ChIPCRM2613-71	69	5597	0.000786504	0.00153027	1.94566	rep1day2
GGGCCATCCCAAAGACTCAC	hth_3-D7	2862	53330	hth_3-D7	161	12006	0.00183518	0.00401433	2.18744	rep1day2
GGTACGTTAGAGCCCCCCTT	ChIPCRM2497-WT	6425	136685	ChIPCRM2497-WT	723	70784	0.00824119	0.00901192	1.09352	rep1day2
GGTTCATTCGACAAAAAAA	ChIPCRM2847-DS1	77	467	ChIPCRM2847-DS1	128	1215	0.00145902	0.000108003	0.0740241	rep1day2
GTAAGATGGCATATCATTCC	ChIPCRM2847-D1	36	668	ChIPCRM2847-D1	298	27112	0.00339679	5.04948e-05	0.0148655	rep1day2
GTACACATACTGTAAGTGCG	CG7759_33-S	6207	125126	CG7759_33-S	763	64733	0.00869714	0.00870614	1.00104	rep1day2
GTACCGGTGGTCGGTCCGTC	ChIPCRM2847-S1	624	11561	ChIPCRM2847-S1	400	34922	0.00455944	0.000875243	0.191963	rep1day2
GTGAACTTGCCAGCGGTCGA	Act57B_Mef2_Mut	3487	66617	Act57B_Mef2_Mut	368	31962	0.00419469	0.00489098	1.16599	rep1day2
GTGAAGACCAGAATAGTGTC	ChIPCRM5432-D	19422	523299	ChIPCRM5432-D	1085	92025	0.0123675	0.0272419	2.2027	rep1day2
GTGATGATCTTCAAAGCAAA	Act57B_Mef2_Mut	5202	106165	Act57B_Mef2_Mut	304	23830	0.00346518	0.0072965	2.10566	rep1day2
GTGCAGCATTGGCCACGCCA	ChIPCRM5432-D71	1722	29702	ChIPCRM5432-D71	70	7064	0.000797903	0.00241533	3.0271	rep1day2
GTGCCTTCAGCGCAACATCT	ChIPCRM2847-WT	61	981	ChIPCRM2847-WT	138	12886	0.00157301	8.55606e-05	0.054393	rep1day2
GTGTGTCTAAAATGGTGATT	Act57B_Mef2_Mut	9978	223170	Act57B_Mef2_Mut	822	68389	0.00936966	0.0139955	1.4937	rep1day2
GTTCGCACGGCTAACCCCTG	hth_3-D1	5173	150152	hth_3-D1	450	44275	0.00512937	0.00725582	1.41456	rep1day2
GTTCTAGTCTCTGTCGAGCG	ChIPCRM5432-D71	6864	145414	ChIPCRM5432-D71	187	17343	0.00213154	0.00962767	4.51677	rep1day2
TAAAATAACTGGACCCCAAC	ChIPCRM5405-WT	228	3435	ChIPCRM5405-WT	155	10909	0.00176678	0.0003198	0.181007	rep1day2
TAAAATACGTGAAGAGAGAA	CBP2862-DS	676	10360	CBP2862-DS	232	16693	0.00264448	0.00094818	0.358551	rep1day2
TAAAGTGAGTAACCAACAGA	ChIPCRM5432-1	38860	1913048	ChIPCRM5432-1	1359	107134	0.0154907	0.0545063	3.51864	rep1day2
TAAATCGAAATCACTAAATT	ChIPCRM2497-S	2750	42064	ChIPCRM2497-S	387	26537	0.00441126	0.00385724	0.874407	rep1day2
TAACAAAAAACGGGACACGC	hth_3-D1	2874	45955	hth_3-D1	277	19919	0.00315741	0.00403117	1.27673	rep1day2
TAACTAAGTACGAGGGAAAC	ChIPCRM5405-7	384	5432	ChIPCRM5405-7	353	25250	0.00402371	0.000538611	0.133859	rep1day2
TAACTGGGAGATGGCGCAAA	hth_3-D	5831	103868	hth_3-D	691	47851	0.00787644	0.00817875	1.03838	rep1day2
TAAGCATCTGCATTACAGCA	ChIPCRM2847-S1	2410	45717	ChIPCRM2847-S1	1042	86146	0.0118774	0.00338034	0.284604	rep1day2
TAATACTCAGACCGGCGAGA	ChIPCRM5857-DS1	19	206	ChIPCRM5857-DS1	175	12839	0.00199476	2.665e-05	0.01336	rep1day2
TAATATGAAGGATTAGTTGC	CBP2862-D7	317	5259	CBP2862-D7	144	10406	0.0016414	0.000444635	0.270887	rep1day2
TAATCATGGTTGTAGCGTTA	BTub60D_binI_binII_bap_Mut	72	959	BTub60D_binI_binII_bap_Mut	142	10730	0.0016186	0.00010099	0.0623931	rep1day2
TACAACATAACATATTAAAA	ChIPCRM2497-D	1657	25017	ChIPCRM2497-D	336	19816	0.00382993	0.00232416	0.606842	rep1day2
TACAATCAGGTTATCGAGAC	ChIPCRM5857-WT	47	716	ChIPCRM5857-WT	255	16622	0.00290665	6.59237e-05	0.0226804	rep1day2
TACACGCTTTCCAGCCTGCA	CBP2862-S7	111	1964	CBP2862-S7	89	6801	0.00101448	0.000155692	0.153471	rep1day2
TACTACCGGCACAAACTTAC	ChIPCRM5432-D71	3152	54195	ChIPCRM5432-D71	175	13255	0.00199476	0.0044211	2.21636	rep1day2
TAGCTCATTGAAACCACCAA	ChIPCRM3407-DS	429	7596	ChIPCRM3407-DS	396	35082	0.00451385	0.000601729	0.133307	rep1day2
TAGGTTCTATTTATGTAATT	ChIPCRM5857-S	19	247	ChIPCRM5857-S	195	15664	0.00222273	2.665e-05	0.0119898	rep1day2
TATACTATCATGCTATGCCC	hth_3-D	2186	38097	hth_3-D	234	15646	0.00266727	0.00306616	1.14955	rep1day2
TATCCACCAGACGGATGCCC	ChIPCRM5792-D71	13222	280654	ChIPCRM5792-D71	1752	131055	0.0199704	0.0185456	0.928657	rep1day2
TATCGATAGTGTACAAGGAC	ChIPCRM3407-D7	118	2188	ChIPCRM3407-D7	239	20081	0.00272427	0.000165511	0.0607542	rep1day2
TCACATATAAAGGAGGAATG	ChIPCRM2497-D	2522	41241	ChIPCRM2497-D	355	26824	0.00404651	0.00353744	0.874196	rep1day2
TCACCATGCAACAAAACTCA	ChIPCRM5405-D7	133	1514	ChIPCRM5405-D7	259	19419	0.00295224	0.00018655	0.0631894	rep1day2
TCATTAGGCTAAGCAGGTCC	hth_3-D	2039	35562	hth_3-D	256	17960	0.00291804	0.00285997	0.980098	rep1day2
TCCCATAATTCAATGAATCT	CBP2862-S	1551	24291	CBP2862-S	227	15569	0.00258748	0.00217548	0.840772	rep1day2
TCCCCCAAAATGAAAACAGG	ChIPCRM2497-1	3356	53295	ChIPCRM2497-1	527	35798	0.00600707	0.00470724	0.783616	rep1day2
TCCCCCAACTACCTTTAGCG	ChIPCRM2613-7	6697	115941	ChIPCRM2613-7	435	32524	0.0049584	0.00939343	1.89445	rep1day2
TCCCGATATGATGCAAGGCA	Act57B_Mef2_WT	19137	492067	Act57B_Mef2_WT	332	25028	0.00378434	0.0268422	7.09297	rep1day2
TCGAACCGCGCATCCAAACC	ChIPCRM5405-D	166	2874	ChIPCRM5405-D	151	14241	0.00172119	0.000232837	0.135277	rep1day2
TCGCGCCCCCTATAAAGCAA	ChIPCRM2000-1	134	2240	ChIPCRM2000-1	107	8209	0.00121965	0.000187953	0.154104	rep1day2
TCGGGAAATAAACACATGCT	ChIPCRM5792-7	10080	219505	ChIPCRM5792-7	365	31117	0.00416049	0.0141385	3.39828	rep1day2
TCGTATCATGTGCCCGGCGT	ChIPCRM3407-S	683	12508	ChIPCRM3407-S	487	46387	0.00555112	0.000957998	0.172577	rep1day2
TCGTGCATGGACTCTTTTTT	ChIPCRM2497-S1	1888	34983	ChIPCRM2497-S1	312	25596	0.00355637	0.00264817	0.744628	rep1day2
TCTAAAGGAACTTGATCTTG	ChIPCRM5792-D7	4299	73217	ChIPCRM5792-D7	447	32690	0.00509518	0.00602992	1.18346	rep1day2
TCTATTAAGTTGGTTAACGG	ChIPCRM3407-S7	137	2239	ChIPCRM3407-S7	101	6673	0.00115126	0.000192161	0.166913	rep1day2
TCTGCATATCAACGGGGACC	CBP2862-S	3608	67375	CBP2862-S	510	42908	0.00581329	0.0050607	0.870539	rep1day2
TCTTCATTCATTAATTAAGG	ChIPCRM5857-S	464	7844	ChIPCRM5857-S	229	16095	0.00261028	0.000650822	0.24933	rep1day2
TGAAAGGGAAGCACGTTCCG	ChIPCRM2847-WT	138	2643	ChIPCRM2847-WT	101	9494	0.00115126	0.000193563	0.168132	rep1day2
TGAATACGATAGAGTCTATT	ChIPCRM3407-WT	666	12149	ChIPCRM3407-WT	356	30457	0.0040579	0.000934153	0.230206	rep1day2
TGAATAGGACGTCCACTTCC	ChIPCRM5792-1	501	9193	ChIPCRM5792-1	100	8502	0.00113986	0.000702719	0.616495	rep1day2
TGAATGGTTCTATGCCAGGT	ChIPCRM5792-D1	2537	47357	ChIPCRM5792-D1	149	13383	0.00169839	0.00355848	2.0952	rep1day2
TGAGATATTACACACATCGC	ChIPCRM2613-1	2512	47408	ChIPCRM2613-1	541	46755	0.00616665	0.00352341	0.571366	rep1day2
TGAGGCCGGCAAGGAATCAA	CG7759_33-WT	3603	67994	CG7759_33-WT	805	74245	0.00917588	0.00505369	0.550758	rep1day2
TGAGGTCAGCGACGCAAAGC	CBP2862-D	276	4847	CBP2862-D	198	17786	0.00225692	0.000387127	0.171528	rep1day2
TGCAAGCACATGAACAAAGG	CBP2862-D7	1120	20773	CBP2862-D7	402	36220	0.00458224	0.00157095	0.342834	rep1day2
TGCCAAACCCAACTATGAAA	CBP2862-7	160	2808	CBP2862-7	107	8343	0.00121965	0.000224421	0.184004	rep1day2
TGCGCTAGGGGTTAAACATA	ChIPCRM5792-7	8472	194138	ChIPCRM5792-7	356	32509	0.0040579	0.0118831	2.92838	rep1day2
TGCTCAAGGCTCTTCTTAAG	CG7759_33-DS7	12469	288328	CG7759_33-DS7	695	55684	0.00792203	0.0174894	2.20769	rep1day2
TGGAAAACTCGCTGATGACT	CG7759_33-DS	3220	65418	CG7759_33-DS	476	45516	0.00542574	0.00451648	0.832417	rep1day2
TGGTACTCAAAAACAAAGGG	ChIPCRM3407-S	792	14698	ChIPCRM3407-S	377	30287	0.00429728	0.00111089	0.258509	rep1day2
TGTAAATCAACTGCGTAAAG	BTub60D_WT	989	19820	BTub60D_WT	252	22332	0.00287245	0.0013872	0.482934	rep1day2
TGTACGAGAGGTCTACCTCC	hth_3-71	1110	20274	hth_3-71	198	17892	0.00225692	0.00155692	0.689842	rep1day2
TGTACGCCAGAGGCCTCTTT	ChIPCRM2847-D	164	2799	ChIPCRM2847-D	305	28462	0.00347658	0.000230032	0.0661662	rep1day2
TGTTGAGTGGATAATGACAG	CG7759_33-S	8461	182620	CG7759_33-S	1010	91016	0.0115126	0.0118677	1.03084	rep1day2
TTAACAGAGTAGTACCCTGC	ChIPCRM5432-7	7078	128896	ChIPCRM5432-7	118	7756	0.00134504	0.00992783	7.38109	rep1day2
TTAGGCTACGAACGACGGCA	ChIPCRM3407-S7	71	1284	ChIPCRM3407-S7	111	9350	0.00126525	9.95869e-05	0.0787096	rep1day2
TTCAGAAAGTCATGAAAATA	hth_3-7	858	14175	hth_3-7	158	13335	0.00180098	0.00120346	0.668224	rep1day2
TTCGATAACTTTACGCCTCA	CG7759_33-S7	1090	20398	CG7759_33-S7	166	14661	0.00189217	0.00152887	0.807998	rep1day2
TTCGTGCATACAAATCACGA	ChIPCRM5432-D1	119	1898	ChIPCRM5432-D1	508	43546	0.00579049	0.000166913	0.0288254	rep1day2
TTGGACCCTAATCCATCCGC	ChIPCRM2497-DS	2209	40806	ChIPCRM2497-DS	238	22413	0.00271287	0.00309842	1.14212	rep1day2
TTTAAAGAGCGATCTTCGCG	ChIPCRM2497-DS1	1007	16950	ChIPCRM2497-DS1	194	14060	0.00221133	0.00141245	0.638734	rep1day2
TTTAGCGCCTTCCAAGTTAA	ChIPCRM2000-D71	308	5098	ChIPCRM2000-D71	500	36370	0.0056993	0.000432011	0.0758006	rep1day2
TTTGGCCATTTTATCAGACG	CG7759_33-WT	1049	19402	CG7759_33-WT	348	28318	0.00396672	0.00147136	0.370927	rep1day2
TTTTAAAGATAAGATCGGT	ChIPCRM2497-S	2122	36578	ChIPCRM2497-S	322	21862	0.00367035	0.00297639	0.810927	rep1day2
AAAAATCGGGTAATTCATCA	ChIPCRM5405-D7	135	3215	ChIPCRM5405-D7	164	16395	0.0030349	0.000240945	0.0793914	rep1day3
AAAACACGGCCAGTTGAATG	CBP2862-S7	1619	39642	CBP2862-S7	310	32032	0.0057367	0.00288955	0.503696	rep1day3
AAAGGCCTACTATAAAGAAT	CBP2862-D	229	4873	CBP2862-D	405	43781	0.00749473	0.000408714	0.0545335	rep1day3
AAATAGACGGTAAACTTACA	ChIPCRM5792-7	6219	166443	ChIPCRM5792-7	363	27580	0.0067175	0.0110995	1.65233	rep1day3
AAATCTAAGTACCAGGCCGT	ChIPCRM5857-D	15	213	ChIPCRM5857-D	104	11941	0.00192457	2.67717e-05	0.0139105	rep1day3
AACCTATAAAATTGCCTCTA	CG7759_33-DS	2957	75339	CG7759_33-DS	380	40950	0.00703209	0.00527759	0.750501	rep1day3
AACGACCATATTGGTAGCTC	ChIPCRM2613-D1	2089	52306	ChIPCRM2613-D1	478	45749	0.00884563	0.0037284	0.421496	rep1day3
AACTCGTAAGTTCAAGATCG	CG7759_33-D	374	10025	CG7759_33-D	106	9933	0.00196158	0.000667507	0.34029	rep1day3
AAGAGATAACGCCCGCGTGG	ChIPCRM5857-D1	24	571	ChIPCRM5857-D1	239	29174	0.00442281	4.28347e-05	0.00968493	rep1day3
AAGCAACCCACAAGGTTTGG	ChIPCRM5405-DS7	175	4340	ChIPCRM5405-DS7	79	8717	0.00146193	0.000312336	0.213646	rep1day3
AAGTCTAATATACAACACTC	ChIPCRM5792-D1	2301	62143	ChIPCRM5792-D1	212	19819	0.00392317	0.00410677	1.0468	rep1day3
AATACAGGTATTGGCTCAAG	ChIPCRM5432-71	13772	432241	ChIPCRM5432-71	605	22620	0.0111958	0.02458	2.19546	rep1day3
AATACCGCTAACGTCACAAT	ChIPCRM5792-1	15881	547060	ChIPCRM5792-1	1296	124704	0.0239831	0.028344	1.18183	rep1day3
AATCTTTCAACGAGCAACTA	ChIPCRM5432-D7	7157	202405	ChIPCRM5432-D7	322	24368	0.00595877	0.0127737	2.14367	rep1day3
AATGGGGCGACTGACCGTTC	ChIPCRM2000-71	956	22654	ChIPCRM2000-71	584	67785	0.0108072	0.00170625	0.15788	rep1day3
AATTAGACGGACAGACCCAC	CBP2862-DS	1127	27296	CBP2862-DS	287	29121	0.00531108	0.00201144	0.378726	rep1day3
AATTGGTTGAAACGGAAATG	hth_3-D71	1393	35229	hth_3-D71	137	12195	0.00253525	0.00248619	0.98065	rep1day3
ACAAACCACCCCCCACTACG	hth_3-WT	1140	25123	hth_3-WT	200	17689	0.0037011	0.00203465	0.549741	rep1day3
ACACACGACTAGGCATAGCG	ChIPCRM5432-WT	25197	992590	ChIPCRM5432-WT	1030	36482	0.0190607	0.044971	2.35936	rep1day3
ACAGGGACACAAACCTGGCG	ChIPCRM2613-D1	3161	79328	ChIPCRM2613-D1	451	46084	0.00834598	0.00564168	0.675976	rep1day3
ACATATCTTGGCCGTATTTC	ChIPCRM3407-D7	103	1633	ChIPCRM3407-D7	140	15018	0.00259077	0.000183832	0.0709565	rep1day3
ACCAAAATTATTTGAAACTC	CBP2862-7	1065	24820	CBP2862-7	171	16067	0.00316444	0.00190079	0.600671	rep1day3
ACCACTCGGATAACTAATTA	BTub60D_WT	1499	34305	BTub60D_WT	130	11624	0.00240571	0.00267538	1.11209	rep1day3
ACCCTCTCATAGGTGCCCTA	ChIPCRM3407-S	816	19747	ChIPCRM3407-S	305	35720	0.00564418	0.00145638	0.258032	rep1day3
ACCGGCCCGTCTCCCCACCT	ChIPCRM2847-DS1	355	8140	ChIPCRM2847-DS1	188	25637	0.00347903	0.000633596	0.182118	rep1day3
ACCTCCCTATTGCGGCCCCT	ChIPCRM5792-D1	2943	73691	ChIPCRM5792-D1	121	8228	0.00223917	0.0052526	2.34578	rep1day3
ACCTGTCACAAACTTGCGGC	ChIPCRM3407-DS	749	17382	ChIPCRM3407-DS	460	53645	0.00851253	0.0013368	0.157039	rep1day3
ACGAAACAATACTCCAAGAA	ChIPCRM5432-71	6411	172476	ChIPCRM5432-71	146	5556	0.0027018	0.0114422	4.23503	rep1day3
ACGATTATGTCCAGCACCTC	ChIPCRM2847-D1	194	4321	ChIPCRM2847-D1	335	44687	0.00619934	0.000346247	0.0558522	rep1day3
ACGCCCGAGCATGCACATAT	CBP2862-DS7	31	607	CBP2862-DS7	104	10471	0.00192457	5.53281e-05	0.0287483	rep1day3
ACGGACGGAAAAAACAGACA	ChIPCRM3407-DS7	137	3428	ChIPCRM3407-DS7	115	11701	0.00212813	0.000244514	0.114896	rep1day3
ACGTCTAATTAAAGTAAGAA	CG7759_33-D7	400	8618	CG7759_33-D7	285	32560	0.00527407	0.000713911	0.135363	rep1day3
ACTATCACCTAAATATAAAG	CG7759_33-D7	427	9468	CG7759_33-D7	340	39145	0.00629187	0.0007621	0.121125	rep1day3
ACTATTTTAAAAAAATTTCT	ChIPCRM5432-1	22615	806603	ChIPCRM5432-1	783	58821	0.0144898	0.0403627	2.7856	rep1day3
ACTCGGCTTAAAGGCCCCAG	ChIPCRM2497-WT	3974	101177	ChIPCRM2497-WT	355	36849	0.00656945	0.0070927	1.07965	rep1day3
ACTCTCGGAAGTCTCCCCTA	ChIPCRM5792-D7	7628	203543	ChIPCRM5792-D7	591	58696	0.0109367	0.0136143	1.24482	rep1day3
ACTCTGATATAACGAGGAAC	ChIPCRM2613-D	1761	41839	ChIPCRM2613-D	246	25673	0.00455235	0.00314299	0.690411	rep1day3
ACTGAAAAGTTAACTAATTC	ChIPCRM5857-D1	42	1242	ChIPCRM5857-D1	259	30600	0.00479292	7.49606e-05	0.0156399	rep1day3
ACTTCTAACTGACCCGTTTA	ChIPCRM2497-S	2477	63016	ChIPCRM2497-S	243	24116	0.00449684	0.00442089	0.983112	rep1day3
AGAAAATGATAAGGGTTTAA	ChIPCRM2000-D	86	2273	ChIPCRM2000-D	108	12803	0.00199859	0.000153491	0.0767994	rep1day3
AGACAAACTATACGAGTTAC	ChIPCRM5405-S	140	3771	ChIPCRM5405-S	67	6498	0.00123987	0.000249869	0.201529	rep1day3
AGACATCCACAAGAAAAAAA	ChIPCRM5432-71	10522	286372	ChIPCRM5432-71	263	22841	0.00486695	0.0187794	3.85857	rep1day3
AGAGAGTACTTAATACATTA	ChIPCRM5857-D	21	501	ChIPCRM5857-D	76	9614	0.00140642	3.74803e-05	0.0266495	rep1day3
AGAGATCTGGTATAAGTGAC	ChIPCRM5405-DS	343	8908	ChIPCRM5405-DS	80	9988	0.00148044	0.000612179	0.413511	rep1day3
AGCAAAAAATGAAGACCTGT	CG7759_33-7	1017	23206	CG7759_33-7	112	12879	0.00207262	0.00181512	0.875762	rep1day3
AGCACCAAGCCAAAAAAGCT	ChIPCRM2847-D	43	555	ChIPCRM2847-D	138	15353	0.00255376	7.67454e-05	0.030052	rep1day3
AGCATCCAGGTCAAAAAAGA	ChIPCRM5792-D71	2476	61460	ChIPCRM5792-D71	179	15619	0.00331248	0.00441911	1.33408	rep1day3
AGCCAAGAACAAAGACTAGA	hth_3-7	5212	124643	hth_3-7	446	39443	0.00825345	0.00930226	1.12708	rep1day3
AGCCCGTTGCGGGGCTACAC	ChIPCRM5792-1	1923	51043	ChIPCRM5792-1	223	20887	0.00412673	0.00343213	0.831683	rep1day3
AGCCGCCATTCAGCTACGAA	hth_3-1	2105	55517	hth_3-1	191	15912	0.00353455	0.00375696	1.06292	rep1day3
AGGGATCTTTATTCAATGAG	ChIPCRM3407-WT	69	1681	ChIPCRM3407-WT	96	11155	0.00177653	0.00012315	0.0693204	rep1day3
AGGTGGATTGAATCCGGAGG	CG7759_33-D	2137	59326	CG7759_33-D	352	34642	0.00651393	0.00381407	0.585525	rep1day3
AGTAAAGTTCGACAGCGATA	ChIPCRM3407-7	182	4237	ChIPCRM3407-7	88	10226	0.00162848	0.000324829	0.199467	rep1day3
AGTAATTGCCATTAGCGCCT	ChIPCRM2000-71	289	6581	ChIPCRM2000-71	220	28643	0.00407121	0.000515801	0.126695	rep1day3
AGTATCAGCTCTATCGCACG	ChIPCRM2000-D1	78	1769	ChIPCRM2000-D1	153	18241	0.00283134	0.000139213	0.0491684	rep1day3
AGTCTAGTCAGAAGCCAGTT	ChIPCRM2847-D1	21	695	ChIPCRM2847-D1	100	14324	0.00185055	3.74803e-05	0.0202536	rep1day3
AGTGAGGCCATAAAAGTCTA	ChIPCRM2497-S1	2179	54685	ChIPCRM2497-S1	206	20329	0.00381213	0.00388903	1.02017	rep1day3
AGTGCACGACATACTCTTAT	ChIPCRM5432-WT	16499	566869	ChIPCRM5432-WT	367	17259	0.00679152	0.029447	4.33586	rep1day3
AGTTATTAAATTTTCCAGAA	ChIPCRM5857-1	4	41	ChIPCRM5857-1	119	14813	0.00220215	7.13911e-06	0.00324188	rep1day3
AGTTGGCGGCCTTTCCCTAT	ChIPCRM5432-D7	7115	212043	ChIPCRM5432-D7	134	10133	0.00247974	0.0126987	5.12098	rep1day3
ATAAAAAAATTGAAATATAA	ChIPCRM5432-D7	3325	79897	ChIPCRM5432-D7	152	13472	0.00281284	0.00593438	2.10975	rep1day3
ATACCTGCGTACTACCTTTA	CBP2862-7	852	20064	CBP2862-7	132	15447	0.00244273	0.00152063	0.622514	rep1day3
ATACGCAACTCATTGCGCGA	ChIPCRM2613-WT	1954	50898	ChIPCRM2613-WT	155	12006	0.00286835	0.00348745	1.21584	rep1day3
ATAGGACACATAGATCTAGA	BTub60D_WT	664	14993	BTub60D_WT	110	10525	0.0020356	0.00118509	0.582182	rep1day3
ATAGTTTAAACAGTGATAAG	ChIPCRM5792-71	1155	30392	ChIPCRM5792-71	129	9886	0.00238721	0.00206142	0.863526	rep1day3
ATATGGGATAAAGCAAGTGC	CG7759_33-WT	392	9261	CG7759_33-WT	70	7183	0.00129538	0.000699633	0.540096	rep1day3
ATCATGCCCCAGCCCGCGGT	ChIPCRM2613-WT	1210	29366	ChIPCRM2613-WT	272	20061	0.00503349	0.00215958	0.429042	rep1day3
ATGATAGTTCCACCAGCCAA	ChIPCRM5432-D	2301	58503	ChIPCRM5432-D	86	1460	0.00159147	0.00410677	2.58049	rep1day3
ATGATGAAGCTACATCCGGC	hth_3-WT	1068	27183	hth_3-WT	169	14537	0.00312743	0.00190614	0.609492	rep1day3
ATGCGTAGCGATTAGGTTAC	CG7759_33-D	1015	25130	CG7759_33-D	247	27895	0.00457086	0.00181155	0.396326	rep1day3
ATGGGACCTTGCAGAGGCAT	ChIPCRM5405-DS7	204	5068	ChIPCRM5405-DS7	176	18895	0.00325697	0.000364095	0.111789	rep1day3
ATGGTCCATCAAGTTTAAAA	hth_3-D1	1958	52531	hth_3-D1	294	32817	0.00544062	0.00349459	0.642316	rep1day3
ATTTTAACCTCCTCTATGCA	ChIPCRM2613-1	1152	30346	ChIPCRM2613-1	153	14834	0.00283134	0.00205606	0.72618	rep1day3
CAATCAATACACGTTCACCA	ChIPCRM3407-7	1875	42222	ChIPCRM3407-7	210	16626	0.00388615	0.00334646	0.861123	rep1day3
CACACACCTCAGATAGCACA	hth_3-WT	2037	45202	hth_3-WT	201	14373	0.0037196	0.00363559	0.977413	rep1day3
CACCCCCAGCGCCCCCCTAT	hth_3-71	998	21965	hth_3-71	106	7676	0.00196158	0.00178121	0.908046	rep1day3
CACCTATGCTGCTAAATAGA	ChIPCRM2613-WT	1238	27707	ChIPCRM2613-WT	69	7354	0.00127688	0.00220955	1.73043	rep1day3
CAGACCGATTGATGTAATAA	ChIPCRM5432-D1	50	806	ChIPCRM5432-D1	245	28483	0.00453385	8.92389e-05	0.0196828	rep1day3
CAGAGAAAGACTTCGGAAAT	ChIPCRM5405-D7	2459	62585	ChIPCRM5405-D7	160	17495	0.00296088	0.00438877	1.48225	rep1day3
CAGCTTATATTTTTTCAGCA	CG7759_33-7	913	23940	CG7759_33-7	98	9238	0.00181354	0.0016295	0.898521	rep1day3
CAGGACTGAATTTTAGCAAA	ChIPCRM2847-WT	365	9065	ChIPCRM2847-WT	133	14080	0.00246123	0.000651444	0.264682	rep1day3
CAGTCTAAAATTGTACAATA	ChIPCRM3407-WT	293	7530	ChIPCRM3407-WT	316	36658	0.00584774	0.00052294	0.089426	rep1day3
CATAGAATCAGGACCGTTTC	CG7759_33-D7	59	1416	CG7759_33-D7	108	13967	0.00199859	0.000105302	0.052688	rep1day3
CATAGCAACGAAATATAACA	ChIPCRM5432-D	1888	43624	ChIPCRM5432-D	140	6276	0.00259077	0.00336966	1.30064	rep1day3
CATGAGATGCCAAACAATCC	CBP2862-7	989	24269	CBP2862-7	71	7307	0.00131389	0.00176514	1.34345	rep1day3
CATTCTATAGAGCTATTACC	ChIPCRM2847-DS	198	4569	ChIPCRM2847-DS	124	11812	0.00229468	0.000353386	0.154002	rep1day3
CATTGAAGTCGGTGAAAAC	BTub60D_bap_Mut	839	20384	BTub60D_bap_Mut	107	10738	0.00198009	0.00149743	0.756243	rep1day3
CCACACCTCAGGAACGCTAC	ChIPCRM5857-WT	162	2545	ChIPCRM5857-WT	897	96936	0.0165994	0.000289134	0.0174183	rep1day3
CCAGATACAAATAGCAAACT	hth_3-1	4698	122567	hth_3-1	553	54778	0.0102335	0.00838488	0.819353	rep1day3
CCATTCGCCTCTCATACGG	Act57B_Mef2_WT	22841	847595	Act57B_Mef2_WT	710	21448	0.0131389	0.0407661	3.1027	rep1day3
CCATTGCCGTCACTCAATTC	ChIPCRM2497-S	1413	33326	ChIPCRM2497-S	87	3591	0.00160998	0.00252189	1.56641	rep1day3
CCCACCTTACCCGTACATAC	BTub60D_bap_Mut	701	15743	BTub60D_bap_Mut	138	11425	0.00255376	0.00125113	0.489917	rep1day3
CCCGCACAAGCGCTCCCCAA	CBP2862-S	3250	80214	CBP2862-S	238	22899	0.00440431	0.00580053	1.31701	rep1day3
CCGCGGCCTACACGAGCCAA	ChIPCRM2497-1	2256	57477	ChIPCRM2497-1	244	26829	0.00451534	0.00402646	0.891728	rep1day3
CCGGCCCCTCCGCACCCCCC	ChIPCRM2000-D1	120	2962	ChIPCRM2000-D1	210	24862	0.00388615	0.000214173	0.0551119	rep1day3
CCTAGCCGCCCGGGCCAGCC	ChIPCRM2847-1	140	3970	ChIPCRM2847-1	103	11165	0.00190607	0.000249869	0.131091	rep1day3
CCTCAGCCTTGTCATTTCCG	hth_3-D7	1660	41397	hth_3-D7	172	13960	0.00318295	0.00296273	0.930814	rep1day3
CCTGCCCCCTACGTTATGTG	BTub60D_WT	7572	220419	BTub60D_WT	411	43238	0.00760576	0.0135143	1.77686	rep1day3
CGAAAAGGACTCTAGGCAGT	ChIPCRM5405-WT	339	7772	ChIPCRM5405-WT	193	22766	0.00357156	0.000605039	0.169405	rep1day3
CGAACTAATAGGCCACAGTG	Act57B_Mef2_WT	18255	645670	Act57B_Mef2_WT	680	17227	0.0125837	0.0325811	2.58914	rep1day3
CGACTGCCAAATGAGAGATA	ChIPCRM5857-D	18	213	ChIPCRM5857-D	123	14507	0.00227618	3.2126e-05	0.014114	rep1day3
CGAGACTCATACTCCTTTCG	ChIPCRM3407-S7	192	4852	ChIPCRM3407-S7	280	31873	0.00518154	0.000342677	0.0661343	rep1day3
CGCAATCGTAGCACTTCAAC	CG7759_33-WT	956	25412	CG7759_33-WT	225	21170	0.00416374	0.00170625	0.409787	rep1day3
CGCCCCCCGTGCCAAGCGCT	ChIPCRM5405-D	222	5559	ChIPCRM5405-D	91	10834	0.001684	0.000396221	0.235285	rep1day3
CGCCTCCTATTGTCCATCTA	hth_3-D1	1364	34895	hth_3-D1	124	10845	0.00229468	0.00243444	1.0609	rep1day3
CGCCTTATAGGTAGTAAATA	CBP2862-DS7	151	3213	CBP2862-DS7	139	18988	0.00257226	0.000269501	0.104772	rep1day3
CGGATAAACACAAGTCACTT	ChIPCRM2847-DS	199	4785	ChIPCRM2847-DS	67	8123	0.00123987	0.000355171	0.286458	rep1day3
CGTAAGGCAAAAATAGGTCT	ChIPCRM2497-D	1720	41856	ChIPCRM2497-D	239	27230	0.00442281	0.00306982	0.694087	rep1day3
CGTACCGCCATGACCCCACC	ChIPCRM2000-1	303	8251	ChIPCRM2000-1	213	26344	0.00394167	0.000540788	0.137198	rep1day3
CGTAGTCCAGTGCAATCTCT	CBP2862-DS7	57	1710	CBP2862-DS7	72	8199	0.0013324	0.000101732	0.0763529	rep1day3
CGTGAATTCGTTAGGTGGGG	ChIPCRM2613-D7	1980	55494	ChIPCRM2613-D7	249	30467	0.00460787	0.00353386	0.766918	rep1day3
CGTGCCATGCAACGTGTAAA	ChIPCRM5857-D1	22	338	ChIPCRM5857-D1	331	43870	0.00612532	3.92651e-05	0.00641029	rep1day3
CGTTCCAATTCGATGATAGC	ChIPCRM5432-7	12691	413408	ChIPCRM5432-7	543	23944	0.0100485	0.0226506	2.25413	rep1day3
CTAATGTCCGAGTACCATCG	ChIPCRM5857-S	19	437	ChIPCRM5857-S	127	12752	0.0023502	3.39108e-05	0.0144289	rep1day3
CTAGATGGCTGCCCGGATCT	ChIPCRM2847-1	259	6039	ChIPCRM2847-1	172	19698	0.00318295	0.000462257	0.145229	rep1day3
CTATTGCAACGGACTATCCT	ChIPCRM5405-DS	1007	23476	ChIPCRM5405-DS	290	32622	0.00536659	0.00179727	0.3349	rep1day3
CTGGCCGCCCCACCCGCACC	ChIPCRM5432-D	12589	425912	ChIPCRM5432-D	548	32429	0.010141	0.0224686	2.21561	rep1day3
CTTAATTTCTATTTGTAAAA	ChIPCRM5792-71	2292	50430	ChIPCRM5792-71	150	14820	0.00277582	0.00409071	1.47369	rep1day3
CTTGAAGAACATACGTGCAT	ChIPCRM2613-7	631	14334	ChIPCRM2613-7	129	8289	0.00238721	0.00112619	0.471762	rep1day3
GAATGCTCTGTGCACATCG	BTub60D_bap_Mut	435	11020	BTub60D_bap_Mut	108	11188	0.00199859	0.000776378	0.388462	rep1day3
GACATACAACAGTAGTCAAT	ChIPCRM5432-D1	40	782	ChIPCRM5432-D1	469	55359	0.00867908	7.13911e-05	0.00822565	rep1day3
GACCCTAGGATTCGTATGGG	ChIPCRM2613-D	318	8028	ChIPCRM2613-D	105	10310	0.00194308	0.000567559	0.292093	rep1day3
GAGACACAGATTTGCGGGAT	ChIPCRM5792-D1	4393	119975	ChIPCRM5792-D1	426	37608	0.00788334	0.00784053	0.994569	rep1day3
GAGACCGCCCCCAGCAACTA	ChIPCRM2497-D	3525	88476	ChIPCRM2497-D	231	24906	0.00427477	0.00629134	1.47174	rep1day3
GAGGACTACACAACGCCGGC	ChIPCRM2000-WT	175	3997	ChIPCRM2000-WT	256	26575	0.00473741	0.000312336	0.0659297	rep1day3
GAGGAGAACGCTCAGAGAAA	ChIPCRM2847-S1	377	8191	ChIPCRM2847-S1	282	30800	0.00521855	0.000672861	0.128936	rep1day3
GATAGGAAATGAGGAGTAAA	ChIPCRM5792-71	1649	41146	ChIPCRM5792-71	120	10878	0.00222066	0.0029431	1.32533	rep1day3
GATGCCGATATAAAGCGGTC	ChIPCRM2497-S1	3300	83581	ChIPCRM2497-S1	251	18202	0.00464488	0.00588977	1.26801	rep1day3
GATTTGTGTGAGAAGATGTA	CBP2862-D	72	1290	CBP2862-D	256	28575	0.00473741	0.000128504	0.0271254	rep1day3
GCATAAGCTTACATCGACTT	ChIPCRM2000-D71	131	3045	ChIPCRM2000-D71	322	37061	0.00595877	0.000233806	0.0392373	rep1day3
GCCCTCTTGTGTAACCACTG	ChIPCRM2613-7	1713	44185	ChIPCRM2613-7	184	13404	0.00340501	0.00305732	0.897889	rep1day3
GCCTCCAATTACTTCCCTAA	ChIPCRM2497-DS1	1587	38913	ChIPCRM2497-DS1	229	23915	0.00423776	0.00283244	0.668382	rep1day3
GCCTGATTTTATGCGACCAG	ChIPCRM5857-DS1	23	538	ChIPCRM5857-DS1	288	36962	0.00532958	4.10499e-05	0.00770227	rep1day3
GCGCCGAGAGATAAACAGTC	ChIPCRM5857-WT	11	37	ChIPCRM5857-WT	113	10098	0.00209112	1.96326e-05	0.00938853	rep1day3
GCTATAGATCTCGCCTGACC	ChIPCRM2847-D	4	63	ChIPCRM2847-D	206	23132	0.00381213	7.13911e-06	0.00187273	rep1day3
GGCAAACAGAATGGCTCTCC	hth_3-D71	2566	64679	hth_3-D71	245	17943	0.00453385	0.00457974	1.01012	rep1day3
GGCATATGCTCTCACCGTTC	BTub60D_binI_binII_bap_Mut	263	6931	BTub60D_binI_binII_bap_Mut	612	75960	0.0113254	0.000469396	0.0414465	rep1day3
GGCTATCTCGTGATATTTCG	ChIPCRM5405-DS7	261	7433	ChIPCRM5405-DS7	238	31467	0.00440431	0.000465827	0.105766	rep1day3
GGGAATCATGAATCTAAGAA	ChIPCRM2613-71	1178	29723	ChIPCRM2613-71	158	14327	0.00292387	0.00210247	0.719071	rep1day3
GGGCCATCCCAAAGACTCAC	hth_3-D7	1651	38625	hth_3-D7	129	12308	0.00238721	0.00294667	1.23436	rep1day3
GGTACGTTAGAGCCCCCCTT	ChIPCRM2497-WT	7369	207714	ChIPCRM2497-WT	474	50354	0.00877161	0.013152	1.49939	rep1day3
GTAAGATGGCATATCATTCC	ChIPCRM2847-D1	40	968	ChIPCRM2847-D1	117	14786	0.00216514	7.13911e-05	0.0329729	rep1day3
GTACACATACTGTAAGTGCG	CG7759_33-S	3018	80661	CG7759_33-S	466	47572	0.00862356	0.00538646	0.624621	rep1day3
GTACCGGTGGTCGGTCCGTC	ChIPCRM2847-S1	643	15779	ChIPCRM2847-S1	168	25743	0.00310892	0.00114761	0.369135	rep1day3
GTGAACTTGCCAGCGGTCGA	Act57B_Mef2_Mut	2539	65533	Act57B_Mef2_Mut	133	6023	0.00246123	0.00453155	1.84117	rep1day3
GTGAAGACCAGAATAGTGTC	ChIPCRM5432-D	20319	770582	ChIPCRM5432-D	645	39289	0.011936	0.0362649	3.03827	rep1day3
GTGATGATCTTCAAAGCAAA	Act57B_Mef2_Mut	2342	60368	Act57B_Mef2_Mut	124	8995	0.00229468	0.00417995	1.82158	rep1day3
GTGTGTCTAAAATGGTGATT	Act57B_Mef2_Mut	6593	192450	Act57B_Mef2_Mut	500	49577	0.00925275	0.011767	1.27173	rep1day3
GTTCGCACGGCTAACCCCTG	hth_3-D1	2329	82156	hth_3-D1	263	24779	0.00486695	0.00415675	0.854077	rep1day3
GTTCTAGTCTCTGTCGAGCG	ChIPCRM5432-D71	4335	117898	ChIPCRM5432-D71	194	10310	0.00359007	0.00773701	2.15512	rep1day3
TAAAATAACTGGACCCCAAC	ChIPCRM5405-WT	151	2460	ChIPCRM5405-WT	91	8499	0.001684	0.000269501	0.160036	rep1day3
TAAAATACGTGAAGAGAGAA	CBP2862-DS	400	8768	CBP2862-DS	104	10892	0.00192457	0.000713911	0.370945	rep1day3
TAAAGTGAGTAACCAACAGA	ChIPCRM5432-1	36809	2242356	ChIPCRM5432-1	1750	81695	0.0323846	0.0656959	2.02861	rep1day3
TAAATCGAAATCACTAAATT	ChIPCRM2497-S	3607	82709	ChIPCRM2497-S	218	21504	0.0040342	0.00643769	1.59578	rep1day3
TAACAAAAAACGGGACACGC	hth_3-D1	664	13999	hth_3-D1	81	4378	0.00149895	0.00118509	0.790617	rep1day3
TAACTAAGTACGAGGGAAAC	ChIPCRM5405-7	502	10883	ChIPCRM5405-7	190	21178	0.00351604	0.000895958	0.25482	rep1day3
TAACTGGGAGATGGCGCAAA	hth_3-D	4786	111619	hth_3-D	641	69300	0.011862	0.00854194	0.720109	rep1day3
TAAGCATCTGCATTACAGCA	ChIPCRM2847-S1	1653	41056	ChIPCRM2847-S1	524	54800	0.00969688	0.00295024	0.304246	rep1day3
TAATACTCAGACCGGCGAGA	ChIPCRM5857-DS1	39	823	ChIPCRM5857-DS1	123	12315	0.00227618	6.96063e-05	0.0305804	rep1day3
TAATATGAAGGATTAGTTGC	CBP2862-D7	438	10116	CBP2862-D7	83	7120	0.00153596	0.000781732	0.508955	rep1day3
TACAACATAACATATTAAAA	ChIPCRM2497-D	1413	28525	ChIPCRM2497-D	141	10083	0.00260927	0.00252189	0.96651	rep1day3
TACAATCAGGTTATCGAGAC	ChIPCRM5857-WT	82	1293	ChIPCRM5857-WT	209	23364	0.00386765	0.000146352	0.03784	rep1day3
TACACGCTTTCCAGCCTGCA	CBP2862-S7	896	21147	CBP2862-S7	171	17169	0.00316444	0.00159916	0.505353	rep1day3
TACTACCGGCACAAACTTAC	ChIPCRM5432-D71	3338	77509	ChIPCRM5432-D71	186	11576	0.00344202	0.00595759	1.73084	rep1day3
TAGCTCATTGAAACCACCAA	ChIPCRM3407-DS	145	4135	ChIPCRM3407-DS	127	15282	0.0023502	0.000258793	0.110115	rep1day3
TATACTATCATGCTATGCCC	hth_3-D	1196	26992	hth_3-D	127	10114	0.0023502	0.00213459	0.908261	rep1day3
TATCCACCAGACGGATGCCC	ChIPCRM5792-D71	5925	147683	ChIPCRM5792-D71	616	42361	0.0113994	0.0105748	0.927665	rep1day3
TATCGATAGTGTACAAGGAC	ChIPCRM3407-D7	245	5643	ChIPCRM3407-D7	227	24414	0.00420075	0.00043727	0.104093	rep1day3
TCACATATAAAGGAGGAATG	ChIPCRM2497-D	2226	48677	ChIPCRM2497-D	205	15605	0.00379363	0.00397291	1.04726	rep1day3
TCACCATGCAACAAAACTCA	ChIPCRM5405-D7	93	1321	ChIPCRM5405-D7	132	12989	0.00244273	0.000165984	0.0679504	rep1day3
TCATTAGGCTAAGCAGGTCC	hth_3-D	1159	24271	hth_3-D	93	5687	0.00172101	0.00206856	1.20194	rep1day3
TCCCATAATTCAATGAATCT	CBP2862-S	587	13917	CBP2862-S	135	8646	0.00249824	0.00104766	0.419361	rep1day3
TCCCCCAAAATGAAAACAGG	ChIPCRM2497-1	3326	74358	ChIPCRM2497-1	224	19341	0.00414523	0.00593617	1.43205	rep1day3
TCCCCCAACTACCTTTAGCG	ChIPCRM2613-7	3533	83244	ChIPCRM2613-7	257	20999	0.00475591	0.00630562	1.32585	rep1day3
TCCCGATATGATGCAAGGCA	Act57B_Mef2_WT	17622	593278	Act57B_Mef2_WT	553	26074	0.0102335	0.0314513	3.07336	rep1day3
TCGAACCGCGCATCCAAACC	ChIPCRM5405-D	154	4062	ChIPCRM5405-D	91	9171	0.001684	0.000274856	0.163216	rep1day3
TCGGGAAATAAACACATGCT	ChIPCRM5792-7	5468	150124	ChIPCRM5792-7	336	23341	0.00621785	0.00975916	1.56954	rep1day3
TCGTATCATGTGCCCGGCGT	ChIPCRM3407-S	84	1935	ChIPCRM3407-S	143	19868	0.00264629	0.000149921	0.0566535	rep1day3
TCGTGCATGGACTCTTTTTT	ChIPCRM2497-S1	1004	24037	ChIPCRM2497-S1	133	12339	0.00246123	0.00179192	0.728057	rep1day3
TCTAAAGGAACTTGATCTTG	ChIPCRM5792-D7	2730	59501	ChIPCRM5792-D7	223	17775	0.00412673	0.00487244	1.1807	rep1day3
TCTATTAAGTTGGTTAACGG	ChIPCRM3407-S7	45	850	ChIPCRM3407-S7	84	8641	0.00155446	8.0315e-05	0.0516674	rep1day3
TCTGCATATCAACGGGGACC	CBP2862-S	2103	50366	CBP2862-S	343	39023	0.00634739	0.00375339	0.591328	rep1day3
TCTTCATTCATTAATTAAGG	ChIPCRM5857-S	606	14107	ChIPCRM5857-S	191	18595	0.00353455	0.00108158	0.306001	rep1day3
TGAATACGATAGAGTCTATT	ChIPCRM3407-WT	350	9791	ChIPCRM3407-WT	179	18963	0.00331248	0.000624672	0.188581	rep1day3
TGAATGGTTCTATGCCAGGT	ChIPCRM5792-D1	2181	56494	ChIPCRM5792-D1	159	9848	0.00294237	0.0038926	1.32295	rep1day3
TGAGATATTACACACATCGC	ChIPCRM2613-1	1060	27131	ChIPCRM2613-1	142	11310	0.00262778	0.00189186	0.719947	rep1day3
TGAGGCCGGCAAGGAATCAA	CG7759_33-WT	2337	57451	CG7759_33-WT	437	50242	0.0080869	0.00417102	0.515775	rep1day3
TGAGGTCAGCGACGCAAAGC	CBP2862-D	213	4886	CBP2862-D	206	26075	0.00381213	0.000380158	0.0997231	rep1day3
TGCAAGCACATGAACAAAGG	CBP2862-D7	394	11135	CBP2862-D7	100	8928	0.00185055	0.000703202	0.379996	rep1day3
TGCGCTAGGGGTTAAACATA	ChIPCRM5792-7	3689	107471	ChIPCRM5792-7	269	17991	0.00497798	0.00658404	1.32263	rep1day3
TGCTCAAGGCTCTTCTTAAG	CG7759_33-DS7	8234	238144	CG7759_33-DS7	538	48793	0.00995596	0.0146959	1.47609	rep1day3
TGGAAAACTCGCTGATGACT	CG7759_33-DS	2854	75765	CG7759_33-DS	335	33491	0.00619934	0.00509375	0.821661	rep1day3
TGGTACTCAAAAACAAAGGG	ChIPCRM3407-S	648	14790	ChIPCRM3407-S	108	8775	0.00199859	0.00115654	0.578675	rep1day3
TGTAAATCAACTGCGTAAAG	BTub60D_WT	610	14730	BTub60D_WT	130	16944	0.00240571	0.00108871	0.452553	rep1day3
TGTACGAGAGGTCTACCTCC	hth_3-71	1843	46027	hth_3-71	151	15719	0.00279433	0.00328934	1.17715	rep1day3
TGTACGCCAGAGGCCTCTTT	ChIPCRM2847-D	99	2446	ChIPCRM2847-D	216	25558	0.00399719	0.000176693	0.0442043	rep1day3
TGTTGAGTGGATAATGACAG	CG7759_33-S	4778	134417	CG7759_33-S	533	49720	0.00986343	0.00852767	0.864574	rep1day3
TTAACAGAGTAGTACCCTGC	ChIPCRM5432-7	7305	177977	ChIPCRM5432-7	107	4095	0.00198009	0.0130378	6.58445	rep1day3
TTCAGAAAGTCATGAAAATA	hth_3-7	735	16655	hth_3-7	92	7012	0.00170251	0.00131181	0.770518	rep1day3
TTCGATAACTTTACGCCTCA	CG7759_33-S7	766	18614	CG7759_33-S7	266	31110	0.00492246	0.00136714	0.277735	rep1day3
TTCGTGCATACAAATCACGA	ChIPCRM5432-D1	56	1094	ChIPCRM5432-D1	281	31809	0.00520004	9.99475e-05	0.0192205	rep1day3
TTGGACCCTAATCCATCCGC	ChIPCRM2497-DS	1361	34505	ChIPCRM2497-DS	137	12747	0.00253525	0.00242908	0.958122	rep1day3
TTTAAAGAGCGATCTTCGCG	ChIPCRM2497-DS1	1111	24609	ChIPCRM2497-DS1	101	7794	0.00186906	0.00198289	1.0609	rep1day3
TTTAGCGCCTTCCAAGTTAA	ChIPCRM2000-D71	80	1587	ChIPCRM2000-D71	325	34481	0.00601429	0.000142782	0.0237405	rep1day3
TTTGGCCATTTTATCAGACG	CG7759_33-WT	971	24323	CG7759_33-WT	193	19389	0.00357156	0.00173302	0.485227	rep1day3
TTTTAAAGATAAGATCGGT	ChIPCRM2497-S	2548	61132	ChIPCRM2497-S	206	19014	0.00381213	0.00454761	1.19293	rep1day3
AAAAATCGGGTAATTCATCA	ChIPCRM5405-D7	722	14858	ChIPCRM5405-D7	857	131430	0.00562185	0.000943463	0.167821	rep2day1
AAAACACGGCCAGTTGAATG	CBP2862-S7	2221	47064	CBP2862-S7	816	109687	0.00535289	0.00290226	0.542185	rep2day1
AAAGGCCTACTATAAAGAAT	CBP2862-D	1495	30831	CBP2862-D	1426	189097	0.00935444	0.00195357	0.208839	rep2day1
AAATAGACGGTAAACTTACA	ChIPCRM5792-7	14065	386410	ChIPCRM5792-7	685	93957	0.00449354	0.0183792	4.09014	rep2day1
AAATCTAAGTACCAGGCCGT	ChIPCRM5857-D	121	1885	ChIPCRM5857-D	1139	172564	0.00747174	0.000158115	0.0211617	rep2day1
AACCAGTAGGATATGTTAAC	BTub60D_binI_binII_bap_Mut	155	3159	BTub60D_binI_binII_bap_Mut	275	31729	0.00180398	0.000202544	0.112276	rep2day1
AACCTATAAAATTGCCTCTA	CG7759_33-DS	8642	207536	CG7759_33-DS	1672	248883	0.0109682	0.0112928	1.0296	rep2day1
AACGACCATATTGGTAGCTC	ChIPCRM2613-D1	2981	64064	ChIPCRM2613-D1	1216	169654	0.00797686	0.00389538	0.488335	rep2day1
AAGAGATAACGCCCGCGTGG	ChIPCRM5857-D1	46	873	ChIPCRM5857-D1	289	41022	0.00189582	6.01098e-05	0.0317066	rep2day1
AAGCAACCCACAAGGTTTGG	ChIPCRM5405-DS7	1024	21389	ChIPCRM5405-DS7	669	92342	0.00438858	0.0013381	0.304904	rep2day1
AAGTCTAATATACAACACTC	ChIPCRM5792-D1	2373	54033	ChIPCRM5792-D1	304	38227	0.00199421	0.00310088	1.55494	rep2day1
AATACAGGTATTGGCTCAAG	ChIPCRM5432-71	27890	1047762	ChIPCRM5432-71	1808	246293	0.0118603	0.0364448	3.07284	rep2day1
AATACCGCTAACGTCACAAT	ChIPCRM5792-1	16167	468754	ChIPCRM5792-1	1668	236917	0.0109419	0.021126	1.93074	rep2day1
AATGGGGCGACTGACCGTTC	ChIPCRM2000-71	1295	28243	ChIPCRM2000-71	987	144953	0.00647464	0.00169222	0.261362	rep2day1
AATTAGACGGACAGACCCAC	CBP2862-DS	2496	55583	CBP2862-DS	1562	217270	0.0102466	0.00326161	0.318312	rep2day1
AATTGGTTGAAACGGAAATG	hth_3-D71	5623	133415	hth_3-D71	1960	297949	0.0128574	0.00734777	0.57148	rep2day1
ACAAACCACCCCCCACTACG	hth_3-WT	1765	35033	hth_3-WT	367	46464	0.00240749	0.00230639	0.958006	rep2day1
ACACACGACTAGGCATAGCG	ChIPCRM5432-WT	16565	442020	ChIPCRM5432-WT	280	31632	0.00183678	0.0216461	11.7848	rep2day1
ACACGGAGGCACTCGGACAG	Act57B_Mef2_WT	2935	63083	Act57B_Mef2_WT	105	14423	0.000688791	0.00383527	5.56811	rep2day1
ACAGGGACACAAACCTGGCG	ChIPCRM2613-D1	4961	108493	ChIPCRM2613-D1	1284	169646	0.00842293	0.00648271	0.769651	rep2day1
ACATATCTTGGCCGTATTTC	ChIPCRM3407-D7	105	1803	ChIPCRM3407-D7	251	33765	0.00164654	0.000137207	0.0833307	rep2day1
ACCAAAATTATTTGAAACTC	CBP2862-7	1387	28389	CBP2862-7	375	52560	0.00245997	0.00181244	0.736774	rep2day1
ACCACTCGGATAACTAATTA	BTub60D_WT	852	17020	BTub60D_WT	403	58180	0.00264365	0.00111334	0.421138	rep2day1
ACCCTCTCATAGGTGCCCTA	ChIPCRM3407-S	3935	83838	ChIPCRM3407-S	994	144505	0.00652056	0.005142	0.788584	rep2day1
ACCGGCCCGTCTCCCCACCT	ChIPCRM2847-DS1	789	15807	ChIPCRM2847-DS1	1099	164887	0.00720935	0.00103101	0.143011	rep2day1
ACCTGTCACAAACTTGCGGC	ChIPCRM3407-DS	2268	46797	ChIPCRM3407-DS	2068	296695	0.0135659	0.00296368	0.218465	rep2day1
ACGAAACAATACTCCAAGAA	ChIPCRM5432-71	9121	218004	ChIPCRM5432-71	393	55495	0.00257805	0.0119187	4.62316	rep2day1
ACGATTATGTCCAGCACCTC	ChIPCRM2847-D1	234	4837	ChIPCRM2847-D1	652	88572	0.00427706	0.000305776	0.071492	rep2day1
ACGGACGGAAAAAACAGACA	ChIPCRM3407-DS7	266	5632	ChIPCRM3407-DS7	253	32735	0.00165966	0.000347592	0.209436	rep2day1
ACGTCTAATTAAAGTAAGAA	CG7759_33-D7	1420	29507	CG7759_33-D7	1700	241443	0.0111519	0.00185556	0.166391	rep2day1
ACGTTCCACTTCTTGATTTT	ChIPCRM2613-WT	640	13313	ChIPCRM2613-WT	229	30314	0.00150222	0.000836311	0.556716	rep2day1
ACTATCACCTAAATATAAAG	CG7759_33-D7	255	4759	CG7759_33-D7	1026	141442	0.00673047	0.000333217	0.0495088	rep2day1
ACTATTTTAAAAAAATTTCT	ChIPCRM5432-1	34921	1565489	ChIPCRM5432-1	2583	358902	0.0169443	0.0456325	2.69309	rep2day1
ACTCGGCTTAAAGGCCCCAG	ChIPCRM2497-WT	2613	56879	ChIPCRM2497-WT	425	60009	0.00278796	0.0034145	1.22473	rep2day1
ACTCTACTCTGAGGACACGC	ChIPCRM5405-S7	533	10393	ChIPCRM5405-S7	332	44652	0.00217789	0.00069649	0.3198	rep2day1
ACTCTCGGAAGTCTCCCCTA	ChIPCRM5792-D7	5593	124042	ChIPCRM5792-D7	1001	142025	0.00656647	0.00730857	1.11301	rep2day1
ACTCTGATATAACGAGGAAC	ChIPCRM2613-D	1581	32922	ChIPCRM2613-D	296	36743	0.00194173	0.00206595	1.06397	rep2day1
ACTGAAAAGTTAACTAATTC	ChIPCRM5857-D1	139	3310	ChIPCRM5857-D1	511	81820	0.00335212	0.000181636	0.0541855	rep2day1
ACTTCTAACTGACCCGTTTA	ChIPCRM2497-S	1103	22246	ChIPCRM2497-S	86	12835	0.000564153	0.00144133	2.55486	rep2day1
AGAAAATGATAAGGGTTTAA	ChIPCRM2000-D	241	5121	ChIPCRM2000-D	421	64803	0.00276172	0.000314923	0.114031	rep2day1
AGAAGGTTTTTTTTGCTAAA	ChIPCRM5405-S7	238	4789	ChIPCRM5405-S7	229	29761	0.00150222	0.000311003	0.207029	rep2day1
AGACATCCACAAGAAAAAAA	ChIPCRM5432-71	17459	472736	ChIPCRM5432-71	582	67313	0.00381787	0.0228143	5.97566	rep2day1
AGAGAGTACTTAATACATTA	ChIPCRM5857-D	26	616	ChIPCRM5857-D	477	63781	0.00312908	3.39751e-05	0.0108579	rep2day1
AGCACCAAGCCAAAAAAGCT	ChIPCRM2847-D	541	11511	ChIPCRM2847-D	1013	137690	0.00664519	0.000706944	0.106384	rep2day1
AGCATCCAGGTCAAAAAAGA	ChIPCRM5792-D71	3366	73411	ChIPCRM5792-D71	2140	315035	0.0140382	0.00439847	0.313321	rep2day1
AGCCAAGAACAAAGACTAGA	hth_3-7	10922	263450	hth_3-7	2077	284449	0.0136249	0.0142722	1.0475	rep2day1
AGCCCGTTGCGGGGCTACAC	ChIPCRM5792-1	5551	124624	ChIPCRM5792-1	329	45074	0.00215821	0.00725369	3.36097	rep2day1
AGCCGCCATTCAGCTACGAA	hth_3-1	2327	50680	hth_3-1	315	48877	0.00206637	0.00304077	1.47155	rep2day1
AGCTAAAGAATAATATGACA	ChIPCRM2000-WT	494	10395	ChIPCRM2000-WT	205	21074	0.00134478	0.000645527	0.480023	rep2day1
AGGGATCTTTATTCAATGAG	ChIPCRM3407-WT	14	217	ChIPCRM3407-WT	547	77474	0.00358827	1.82943e-05	0.00509836	rep2day1
AGGTGGATTGAATCCGGAGG	CG7759_33-D	1206	25009	CG7759_33-D	179	23929	0.00117422	0.00157592	1.3421	rep2day1
AGTAAAGTTCGACAGCGATA	ChIPCRM3407-7	234	4869	ChIPCRM3407-7	286	39215	0.00187614	0.000305776	0.162982	rep2day1
AGTAATTGCCATTAGCGCCT	ChIPCRM2000-71	555	12239	ChIPCRM2000-71	741	107907	0.0048609	0.000725238	0.149198	rep2day1
AGTATCAGCTCTATCGCACG	ChIPCRM2000-D1	403	8423	ChIPCRM2000-D1	435	48656	0.00285356	0.000526614	0.184546	rep2day1
AGTCTAGTCAGAAGCCAGTT	ChIPCRM2847-D1	108	2025	ChIPCRM2847-D1	121	13985	0.00079375	0.000141127	0.177798	rep2day1
AGTGAGGCCATAAAAGTCTA	ChIPCRM2497-S1	1752	35344	ChIPCRM2497-S1	418	55401	0.00274204	0.0022894	0.834924	rep2day1
AGTGCACGACATACTCTTAT	ChIPCRM5432-WT	19183	553821	ChIPCRM5432-WT	587	70078	0.00385067	0.0250671	6.5098	rep2day1
AGTTATTAAATTTTCCAGAA	ChIPCRM5857-1	67	1525	ChIPCRM5857-1	653	84257	0.00428362	8.75513e-05	0.0204386	rep2day1
AGTTGGCGGCCTTTCCCTAT	ChIPCRM5432-D7	10581	262520	ChIPCRM5432-D7	632	94705	0.00414587	0.0138266	3.33502	rep2day1
ATAAAAAAATTGAAATATAA	ChIPCRM5432-D7	8480	211913	ChIPCRM5432-D7	457	52884	0.00299788	0.0110811	3.69632	rep2day1
ATACCTGCGTACTACCTTTA	CBP2862-7	473	9123	CBP2862-7	188	25542	0.00123326	0.000618086	0.501179	rep2day1
ATACGCAACTCATTGCGCGA	ChIPCRM2613-WT	2512	53933	ChIPCRM2613-WT	678	91196	0.00444762	0.00328252	0.738039	rep2day1
ATAGTTTAAACAGTGATAAG	ChIPCRM5792-71	4699	107771	ChIPCRM5792-71	598	80258	0.00392283	0.00614035	1.56529	rep2day1
ATATATTAACACAAAACTAG	ChIPCRM2847-D1	72	1476	ChIPCRM2847-D1	267	40864	0.0017515	9.40849e-05	0.0537169	rep2day1
ATATCTATATGCTGAGCTCA	CBP2862-DS	740	15896	CBP2862-DS	464	71927	0.0030438	0.000966984	0.31769	rep2day1
ATATGGGATAAAGCAAGTGC	CG7759_33-WT	471	10134	CG7759_33-WT	136	21734	0.000892148	0.000615472	0.689877	rep2day1
ATCATGCCCCAGCCCGCGGT	ChIPCRM2613-WT	885	16913	ChIPCRM2613-WT	167	25328	0.00109551	0.00115646	1.05564	rep2day1
ATGATGAAGCTACATCCGGC	hth_3-WT	2814	63220	hth_3-WT	406	51614	0.00266333	0.00367715	1.38066	rep2day1
ATGCGGGGAATTGCCACAAG	ChIPCRM2613-D	616	12910	ChIPCRM2613-D	266	35274	0.00174494	0.000804949	0.461305	rep2day1
ATGCGTAGCGATTAGGTTAC	CG7759_33-D	699	14096	CG7759_33-D	206	24767	0.00135134	0.000913408	0.675926	rep2day1
ATGGGACCTTGCAGAGGCAT	ChIPCRM5405-DS7	363	7551	ChIPCRM5405-DS7	341	46973	0.00223693	0.000474345	0.212052	rep2day1
ATGGTCCATCAAGTTTAAAA	hth_3-D1	2314	50329	hth_3-D1	527	81305	0.00345708	0.00302379	0.874666	rep2day1
ATTAAAATAAACGATCTCAA	CG7759_33-S7	614	13426	CG7759_33-S7	149	16738	0.000977427	0.000802335	0.820864	rep2day1
ATTCGCTCGCCGAAATTCAA	ChIPCRM2847-DS	59	1524	ChIPCRM2847-DS	189	31489	0.00123982	7.70974e-05	0.0621841	rep2day1
ATTTTAACCTCCTCTATGCA	ChIPCRM2613-1	688	13207	ChIPCRM2613-1	250	32941	0.00163998	0.000899034	0.548198	rep2day1
CAATCAATACACGTTCACCA	ChIPCRM3407-7	9564	232744	ChIPCRM3407-7	758	95721	0.00497242	0.0124976	2.51339	rep2day1
CACACACCTCAGATAGCACA	hth_3-WT	1879	38870	hth_3-WT	463	66508	0.00303724	0.00245536	0.808416	rep2day1
CACCCCCAGCGCCCCCCTAT	hth_3-71	7784	182184	hth_3-71	1053	157468	0.00690759	0.0101716	1.47253	rep2day1
CAGACCGATTGATGTAATAA	ChIPCRM5432-D1	26	456	ChIPCRM5432-D1	438	61604	0.00287324	3.39751e-05	0.0118247	rep2day1
CAGCTTATATTTTTTCAGCA	CG7759_33-7	1426	30313	CG7759_33-7	231	29912	0.00151534	0.0018634	1.22969	rep2day1
CAGGACTGAATTTTAGCAAA	ChIPCRM2847-WT	827	17654	ChIPCRM2847-WT	1105	148938	0.00724871	0.00108067	0.149085	rep2day1
CATAGAATCAGGACCGTTTC	CG7759_33-D7	239	4924	CG7759_33-D7	820	118460	0.00537913	0.00031231	0.0580595	rep2day1
CATGTAAGATACAATATTGC	ChIPCRM3407-D7	79	1651	ChIPCRM3407-D7	71	10976	0.000465754	0.000103232	0.221645	rep2day1
CATTGAAGTCGGTGAAAAC	BTub60D_bap_Mut	51	860	BTub60D_bap_Mut	254	29840	0.00166622	6.66435e-05	0.0399969	rep2day1
CCACACCTCAGGAACGCTAC	ChIPCRM5857-WT	85	1293	ChIPCRM5857-WT	2783	408177	0.0182562	0.000111072	0.00608408	rep2day1
CCAGATACAAATAGCAAACT	hth_3-1	14079	358063	hth_3-1	2939	414044	0.0192796	0.0183975	0.954249	rep2day1
CCATTCGCCTCTCATACGG	Act57B_Mef2_WT	19165	558837	Act57B_Mef2_WT	910	79501	0.00596952	0.0250436	4.19524	rep2day1
CCATTGCCGTCACTCAATTC	ChIPCRM2497-S	2094	46398	ChIPCRM2497-S	1371	212074	0.00899364	0.0027363	0.304249	rep2day1
CCCACCTTACCCGTACATAC	BTub60D_bap_Mut	911	17851	BTub60D_bap_Mut	1337	191236	0.00877061	0.00119044	0.13573	rep2day1
CCCGCACAAGCGCTCCCCAA	CBP2862-S	4277	92804	CBP2862-S	629	95011	0.00412619	0.00558891	1.3545	rep2day1
CCGCGGCCTACACGAGCCAA	ChIPCRM2497-1	1965	43542	ChIPCRM2497-1	1590	220703	0.0104303	0.00256773	0.246181	rep2day1
CCGGCCCCTCCGCACCCCCC	ChIPCRM2000-D1	79	1431	ChIPCRM2000-D1	147	18587	0.000964308	0.000103232	0.107053	rep2day1
CCTAGCCGCCCGGGCCAGCC	ChIPCRM2847-1	288	6543	ChIPCRM2847-1	817	119435	0.00535945	0.00037634	0.0702198	rep2day1
CCTCAGCCTTGTCATTTCCG	hth_3-D7	2893	59190	hth_3-D7	250	38097	0.00163998	0.00378038	2.30514	rep2day1
CCTGCCCCCTACGTTATGTG	BTub60D_WT	5192	110812	BTub60D_WT	2013	291987	0.0132051	0.00678457	0.513784	rep2day1
CGAAAAGGACTCTAGGCAGT	ChIPCRM5405-WT	417	8135	ChIPCRM5405-WT	294	41181	0.00192862	0.000544909	0.282539	rep2day1
CGAACTAATAGGCCACAGTG	Act57B_Mef2_WT	15405	415812	Act57B_Mef2_WT	627	69032	0.00411307	0.0201303	4.89422	rep2day1
CGACTGCCAAATGAGAGATA	ChIPCRM5857-D	89	1893	ChIPCRM5857-D	743	97975	0.00487402	0.000116299	0.0238611	rep2day1
CGAGACTCATACTCCTTTCG	ChIPCRM3407-S7	198	4550	ChIPCRM3407-S7	402	59392	0.00263709	0.000258734	0.0981134	rep2day1
CGCAATCGTAGCACTTCAAC	CG7759_33-WT	1131	24030	CG7759_33-WT	384	48687	0.00251901	0.00147792	0.586706	rep2day1
CGCCCCCCGTGCCAAGCGCT	ChIPCRM5405-D	168	3815	ChIPCRM5405-D	75	11896	0.000491994	0.000219532	0.446208	rep2day1
CGCCTCCTATTGTCCATCTA	hth_3-D1	7088	163371	hth_3-D1	963	145108	0.0063172	0.00926214	1.46618	rep2day1
CGCCTTATAGGTAGTAAATA	CBP2862-DS7	201	4356	CBP2862-DS7	294	39131	0.00192862	0.000262654	0.136188	rep2day1
CGGATAAACACAAGTCACTT	ChIPCRM2847-DS	179	4332	ChIPCRM2847-DS	210	22230	0.00137758	0.000233906	0.169794	rep2day1
CGTAAGGCAAAAATAGGTCT	ChIPCRM2497-D	2258	48473	ChIPCRM2497-D	476	71693	0.00312252	0.00295061	0.944945	rep2day1
CGTACCGCCATGACCCCACC	ChIPCRM2000-1	2188	47274	ChIPCRM2000-1	879	126047	0.00576617	0.00285914	0.495847	rep2day1
CGTAGTCCAGTGCAATCTCT	CBP2862-DS7	259	5076	CBP2862-DS7	188	27715	0.00123326	0.000338444	0.27443	rep2day1
CGTGAATTCGTTAGGTGGGG	ChIPCRM2613-D7	962	20372	ChIPCRM2613-D7	315	49309	0.00206637	0.00125708	0.608351	rep2day1
CGTGCCATGCAACGTGTAAA	ChIPCRM5857-D1	125	2084	ChIPCRM5857-D1	658	90262	0.00431642	0.000163342	0.0378419	rep2day1
CGTTCCAATTCGATGATAGC	ChIPCRM5432-7	18965	552484	ChIPCRM5432-7	573	80835	0.00375883	0.0247822	6.59307	rep2day1
CTAATGTCCGAGTACCATCG	ChIPCRM5857-S	127	2476	ChIPCRM5857-S	966	139792	0.00633688	0.000165955	0.0261888	rep2day1
CTAGATGGCTGCCCGGATCT	ChIPCRM2847-1	151	3143	ChIPCRM2847-1	376	52572	0.00246653	0.000197317	0.0799979	rep2day1
CTATTGCAACGGACTATCCT	ChIPCRM5405-DS	1562	33379	ChIPCRM5405-DS	779	103361	0.00511017	0.00204112	0.399423	rep2day1
CTCCTGTCCCCAAAAGACAA	ChIPCRM2613-71	1204	24723	ChIPCRM2613-71	332	45375	0.00217789	0.00157331	0.7224	rep2day1
CTCTTCCAACCAAAAAATAA	ChIPCRM3407-D7	61	1480	ChIPCRM3407-D7	328	39353	0.00215165	7.97108e-05	0.0370463	rep2day1
CTGGCCGCCCCACCCGCACC	ChIPCRM5432-D	17345	507530	ChIPCRM5432-D	848	118098	0.00556281	0.0226653	4.07444	rep2day1
CTTGAAGAACATACGTGCAT	ChIPCRM2613-7	1527	31126	ChIPCRM2613-7	151	16594	0.000990547	0.00199538	2.01443	rep2day1
GAATGCTCTGTGCACATCG	BTub60D_bap_Mut	49	1157	BTub60D_bap_Mut	116	15468	0.00076095	6.403e-05	0.0841448	rep2day1
GACATACAACAGTAGTCAAT	ChIPCRM5432-D1	111	2305	ChIPCRM5432-D1	1171	164382	0.00768166	0.000145048	0.0188823	rep2day1
GAGACACAGATTTGCGGGAT	ChIPCRM5792-D1	14554	383678	ChIPCRM5792-D1	1592	233969	0.0104434	0.0190182	1.82108	rep2day1
GAGACCGCCCCCAGCAACTA	ChIPCRM2497-D	5611	123576	ChIPCRM2497-D	1209	192248	0.00793094	0.00733209	0.924492	rep2day1
GAGCATGCGTAAAATAATCA	CG7759_33-S7	642	13633	CG7759_33-S7	147	18769	0.000964308	0.000838924	0.869976	rep2day1
GAGGACTACACAACGCCGGC	ChIPCRM2000-WT	938	18839	ChIPCRM2000-WT	195	25558	0.00127918	0.00122572	0.958203	rep2day1
GAGGAGAACGCTCAGAGAAA	ChIPCRM2847-S1	898	18124	ChIPCRM2847-S1	648	87820	0.00425082	0.00117345	0.276052	rep2day1
GATAGGAAATGAGGAGTAAA	ChIPCRM5792-71	1499	30837	ChIPCRM5792-71	125	11376	0.000819989	0.0019588	2.38881	rep2day1
GATTTGTGTGAGAAGATGTA	CBP2862-D	253	5002	CBP2862-D	421	48604	0.00276172	0.000330604	0.119709	rep2day1
GCATAAGCTTACATCGACTT	ChIPCRM2000-D71	299	6066	ChIPCRM2000-D71	1097	149883	0.00719623	0.000390714	0.0542943	rep2day1
GCCCTCTTGTGTAACCACTG	ChIPCRM2613-7	2316	48494	ChIPCRM2613-7	306	36073	0.00200733	0.0030264	1.50767	rep2day1
GCCTCCAATTACTTCCCTAA	ChIPCRM2497-DS1	1236	25896	ChIPCRM2497-DS1	322	46253	0.00211229	0.00161512	0.764631	rep2day1
GCCTGATTTTATGCGACCAG	ChIPCRM5857-DS1	4	16	ChIPCRM5857-DS1	349	48209	0.00228941	5.22694e-06	0.00228309	rep2day1
GCGCCGAGAGATAAACAGTC	ChIPCRM5857-WT	75	1660	ChIPCRM5857-WT	602	93071	0.00394907	9.80051e-05	0.0248173	rep2day1
GCTATAGATCTCGCCTGACC	ChIPCRM2847-D	55	1159	ChIPCRM2847-D	389	61520	0.00255181	7.18704e-05	0.0281645	rep2day1
GGCAAACAGAATGGCTCTCC	hth_3-D71	4368	95195	hth_3-D71	1334	194191	0.00875093	0.00570782	0.652253	rep2day1
GGCATATGCTCTCACCGTTC	BTub60D_binI_binII_bap_Mut	433	9206	BTub60D_binI_binII_bap_Mut	1947	283821	0.0127722	0.000565816	0.0443008	rep2day1
GGCTATCTCGTGATATTTCG	ChIPCRM5405-DS7	700	14619	ChIPCRM5405-DS7	932	136435	0.00611384	0.000914715	0.149614	rep2day1
GGGAATCATGAATCTAAGAA	ChIPCRM2613-71	1265	25950	ChIPCRM2613-71	306	44490	0.00200733	0.00165302	0.82349	rep2day1
GGGCCATCCCAAAGACTCAC	hth_3-D7	49	1021	hth_3-D7	170	20596	0.00111519	6.403e-05	0.0574165	rep2day1
GGTACGTTAGAGCCCCCCTT	ChIPCRM2497-WT	11718	292479	ChIPCRM2497-WT	2096	315093	0.0137496	0.0153123	1.11366	rep2day1
GTAAGATGGCATATCATTCC	ChIPCRM2847-D1	33	297	ChIPCRM2847-D1	281	37938	0.00184334	4.31223e-05	0.0233936	rep2day1
GTACACATACTGTAAGTGCG	CG7759_33-S	6406	143959	CG7759_33-S	1176	174044	0.00771446	0.00837095	1.0851	rep2day1
GTACCGGTGGTCGGTCCGTC	ChIPCRM2847-S1	842	17923	ChIPCRM2847-S1	495	69962	0.00324716	0.00110027	0.338841	rep2day1
GTGAACTTGCCAGCGGTCGA	Act57B_Mef2_Mut	2429	52527	Act57B_Mef2_Mut	991	91036	0.00650088	0.00317406	0.488251	rep2day1
GTGAAGACCAGAATAGTGTC	ChIPCRM5432-D	16036	434070	ChIPCRM5432-D	1278	179545	0.00838357	0.0209548	2.49951	rep2day1
GTGATGATCTTCAAAGCAAA	Act57B_Mef2_Mut	744	14597	Act57B_Mef2_Mut	322	28058	0.00211229	0.000972211	0.460263	rep2day1
GTGCAGCATTGGCCACGCCA	ChIPCRM5432-D71	7273	165175	ChIPCRM5432-D71	165	19523	0.00108239	0.00950388	8.7805	rep2day1
GTGTGTCTAAAATGGTGATT	Act57B_Mef2_Mut	3201	69509	Act57B_Mef2_Mut	1746	264486	0.0114536	0.00418286	0.3652	rep2day1
GTTCGCACGGCTAACCCCTG	hth_3-D1	6110	174434	hth_3-D1	788	134599	0.00516921	0.00798415	1.54456	rep2day1
GTTCTAGTCTCTGTCGAGCG	ChIPCRM5432-D71	18498	539077	ChIPCRM5432-D71	1319	210439	0.00865253	0.024172	2.79363	rep2day1
TAAAATAACTGGACCCCAAC	ChIPCRM5405-WT	173	3044	ChIPCRM5405-WT	387	55524	0.00253869	0.000226065	0.0890481	rep2day1
TAAAATACGTGAAGAGAGAA	CBP2862-DS	1502	31055	CBP2862-DS	978	131736	0.0064156	0.00196272	0.305929	rep2day1
TAAAGTGAGTAACCAACAGA	ChIPCRM5432-1	44399	2827763	ChIPCRM5432-1	2413	332036	0.0158291	0.0580177	3.66526	rep2day1
TAAATCGAAATCACTAAATT	ChIPCRM2497-S	4905	108799	ChIPCRM2497-S	1131	164988	0.00741926	0.00640954	0.863905	rep2day1
TAACAAAAAACGGGACACGC	hth_3-D1	3319	72467	hth_3-D1	415	59416	0.00272236	0.00433705	1.59312	rep2day1
TAACTAAGTACGAGGGAAAC	ChIPCRM5405-7	335	7434	ChIPCRM5405-7	134	18033	0.000879029	0.000437756	0.498	rep2day1
TAACTGGGAGATGGCGCAAA	hth_3-D	3565	77421	hth_3-D	618	80329	0.00405403	0.00465851	1.14911	rep2day1
TAAGCATCTGCATTACAGCA	ChIPCRM2847-S1	3241	70601	ChIPCRM2847-S1	1545	214934	0.0101351	0.00423513	0.417869	rep2day1
TAATACTCAGACCGGCGAGA	ChIPCRM5857-DS1	61	1104	ChIPCRM5857-DS1	507	76338	0.00332588	7.97108e-05	0.0239669	rep2day1
TAATATGAAGGATTAGTTGC	CBP2862-D7	1534	33166	CBP2862-D7	315	38904	0.00206637	0.00200453	0.970072	rep2day1
TAATCATGGTTGTAGCGTTA	BTub60D_binI_binII_bap_Mut	18	450	BTub60D_binI_binII_bap_Mut	269	42042	0.00176462	2.35212e-05	0.0133294	rep2day1
TACAACATAACATATTAAAA	ChIPCRM2497-D	2134	44233	ChIPCRM2497-D	458	57492	0.00300444	0.00278857	0.92815	rep2day1
TACAATCAGGTTATCGAGAC	ChIPCRM5857-WT	508	9531	ChIPCRM5857-WT	2072	308648	0.0135921	0.000663821	0.0488386	rep2day1
TACACGCTTTCCAGCCTGCA	CBP2862-S7	1103	23379	CBP2862-S7	567	93293	0.00371947	0.00144133	0.387509	rep2day1
TACTACCGGCACAAACTTAC	ChIPCRM5432-D71	12187	306056	ChIPCRM5432-D71	1298	183935	0.00851477	0.0159252	1.8703	rep2day1
TAGCTCATTGAAACCACCAA	ChIPCRM3407-DS	531	11207	ChIPCRM3407-DS	821	120930	0.00538569	0.000693876	0.128837	rep2day1
TAGGTTCTATTTATGTAATT	ChIPCRM5857-S	6	116	ChIPCRM5857-S	121	15912	0.00079375	7.84041e-06	0.00987769	rep2day1
TATACTATCATGCTATGCCC	hth_3-D	1138	24117	hth_3-D	430	56237	0.00282076	0.00148706	0.527185	rep2day1
TATCCACCAGACGGATGCCC	ChIPCRM5792-D71	18427	529112	ChIPCRM5792-D71	3481	552384	0.0228351	0.0240792	1.05448	rep2day1
TATCGATAGTGTACAAGGAC	ChIPCRM3407-D7	275	5965	ChIPCRM3407-D7	542	81211	0.00355547	0.000359352	0.10107	rep2day1
TCACATATAAAGGAGGAATG	ChIPCRM2497-D	2390	50366	ChIPCRM2497-D	360	42312	0.00236157	0.0031231	1.32247	rep2day1
TCACCATGCAACAAAACTCA	ChIPCRM5405-D7	341	5741	ChIPCRM5405-D7	1136	146057	0.00745206	0.000445597	0.0597951	rep2day1
TCATTAGGCTAAGCAGGTCC	hth_3-D	5151	114624	hth_3-D	541	67675	0.00354891	0.00673099	1.89663	rep2day1
TCCCCCAAAATGAAAACAGG	ChIPCRM2497-1	6284	138831	ChIPCRM2497-1	2187	295294	0.0143465	0.00821152	0.57237	rep2day1
TCCCCCAACTACCTTTAGCG	ChIPCRM2613-7	7242	163671	ChIPCRM2613-7	1548	205766	0.0101547	0.00946338	0.931916	rep2day1
TCCCGACGCAGCAATTGCCA	hth_3-D71	1104	22453	hth_3-D71	140	21429	0.000918388	0.00144264	1.57083	rep2day1
TCCCGATATGATGCAAGGCA	Act57B_Mef2_WT	8230	192019	Act57B_Mef2_WT	554	67929	0.00363419	0.0107544	2.95923	rep2day1
TCGAACCGCGCATCCAAACC	ChIPCRM5405-D	158	3677	ChIPCRM5405-D	103	12952	0.000675671	0.000206464	0.305569	rep2day1
TCGCGCCCCCTATAAAGCAA	ChIPCRM2000-1	156	3019	ChIPCRM2000-1	95	11519	0.000623192	0.000203851	0.327107	rep2day1
TCGGGAAATAAACACATGCT	ChIPCRM5792-7	6236	136589	ChIPCRM5792-7	340	50637	0.00223037	0.0081488	3.65356	rep2day1
TCGTATCATGTGCCCGGCGT	ChIPCRM3407-S	2277	48973	ChIPCRM3407-S	1363	202004	0.00894116	0.00297544	0.332779	rep2day1
TCGTGCATGGACTCTTTTTT	ChIPCRM2497-S1	1056	21035	ChIPCRM2497-S1	212	23232	0.0013907	0.00137991	0.992242	rep2day1
TCTAAAGGAACTTGATCTTG	ChIPCRM5792-D7	9166	222817	ChIPCRM5792-D7	875	133805	0.00573993	0.0119775	2.08671	rep2day1
TCTAACTAAGAAGATAAGCG	Act57B_Mef2_Mut	210	4795	Act57B_Mef2_Mut	153	22596	0.00100367	0.000274414	0.273412	rep2day1
TCTGCATATCAACGGGGACC	CBP2862-S	1263	26191	CBP2862-S	197	26879	0.0012923	0.00165041	1.2771	rep2day1
TCTTCATTCATTAATTAAGG	ChIPCRM5857-S	2524	53564	ChIPCRM5857-S	1185	173391	0.0077735	0.0032982	0.424288	rep2day1
TGAATACGATAGAGTCTATT	ChIPCRM3407-WT	391	8475	ChIPCRM3407-WT	344	50568	0.00225661	0.000510933	0.226416	rep2day1
TGAATGGTTCTATGCCAGGT	ChIPCRM5792-D1	9208	223435	ChIPCRM5792-D1	802	115323	0.00526105	0.0120324	2.28707	rep2day1
TGAGATATTACACACATCGC	ChIPCRM2613-1	810	16771	ChIPCRM2613-1	501	57529	0.00328652	0.00105846	0.32206	rep2day1
TGAGGCCGGCAAGGAATCAA	CG7759_33-WT	1756	36526	CG7759_33-WT	513	67865	0.00336524	0.00229463	0.681862	rep2day1
TGAGGTCAGCGACGCAAAGC	CBP2862-D	286	5321	CBP2862-D	336	41025	0.00220413	0.000373726	0.169557	rep2day1
TGCAAGCACATGAACAAAGG	CBP2862-D7	1088	22515	CBP2862-D7	600	76846	0.00393595	0.00142173	0.361216	rep2day1
TGCGCTAGGGGTTAAACATA	ChIPCRM5792-7	6983	165747	ChIPCRM5792-7	417	62718	0.00273548	0.00912493	3.33576	rep2day1
TGCTCAAGGCTCTTCTTAAG	CG7759_33-DS7	5557	126176	CG7759_33-DS7	686	95639	0.0045001	0.00726153	1.61364	rep2day1
TGGAAAACTCGCTGATGACT	CG7759_33-DS	7126	163999	CG7759_33-DS	1166	163523	0.00764886	0.00931179	1.21741	rep2day1
TGGTACTCAAAAACAAAGGG	ChIPCRM3407-S	963	19980	ChIPCRM3407-S	1083	174598	0.00710439	0.00125839	0.177128	rep2day1
TGGTTAATTGCTAATAGCGT	CBP2862-S7	1417	30725	CBP2862-S7	723	101986	0.00474282	0.00185164	0.39041	rep2day1
TGTAAATCAACTGCGTAAAG	BTub60D_WT	592	12847	BTub60D_WT	285	37372	0.00186958	0.000773587	0.413777	rep2day1
TGTACGAGAGGTCTACCTCC	hth_3-71	1676	33905	hth_3-71	373	52244	0.00244685	0.00219009	0.895065	rep2day1
TGTACGCCAGAGGCCTCTTT	ChIPCRM2847-D	91	1790	ChIPCRM2847-D	307	41093	0.00201389	0.000118913	0.0590463	rep2day1
TGTTGAGTGGATAATGACAG	CG7759_33-S	10013	241477	CG7759_33-S	1759	245437	0.0115389	0.0130843	1.13393	rep2day1
TTAAAAGAGAGAAAAGAATG	ChIPCRM5432-WT	1926	43408	ChIPCRM5432-WT	74	9235	0.000485434	0.00251677	5.18458	rep2day1
TTAACAGAGTAGTACCCTGC	ChIPCRM5432-7	134	2545	ChIPCRM5432-7	154	18878	0.00101023	0.000175103	0.17333	rep2day1
TTAGGCTACGAACGACGGCA	ChIPCRM3407-S7	214	4462	ChIPCRM3407-S7	710	109112	0.00465754	0.000279641	0.0600406	rep2day1
TTCAGAAAGTCATGAAAATA	hth_3-7	2869	60111	hth_3-7	408	56550	0.00267645	0.00374902	1.40075	rep2day1
TTCGATAACTTTACGCCTCA	CG7759_33-S7	2084	43809	CG7759_33-S7	341	45575	0.00223693	0.00272324	1.2174	rep2day1
TTCGTGCATACAAATCACGA	ChIPCRM5432-D1	186	3875	ChIPCRM5432-D1	1426	212487	0.00935444	0.000243053	0.0259826	rep2day1
TTGGACCCTAATCCATCCGC	ChIPCRM2497-DS	3295	70063	ChIPCRM2497-DS	375	54477	0.00245997	0.00430569	1.7503	rep2day1
TTTAAAGAGCGATCTTCGCG	ChIPCRM2497-DS1	2227	48564	ChIPCRM2497-DS1	171	23945	0.00112175	0.0029101	2.59426	rep2day1
TTTAGCGCCTTCCAAGTTAA	ChIPCRM2000-D71	449	9485	ChIPCRM2000-D71	884	127661	0.00579896	0.000586724	0.101177	rep2day1
TTTGGCCATTTTATCAGACG	CG7759_33-WT	233	4851	CG7759_33-WT	190	19261	0.00124638	0.000304469	0.244282	rep2day1
TTTTAAAGATAAGATCGGT	ChIPCRM2497-S	1872	39269	ChIPCRM2497-S	746	109654	0.0048937	0.00244621	0.499869	rep2day1
TTTTATACGACTCACAGCTG	CBP2862-WT	3548	80656	CBP2862-WT	290	39649	0.00190238	0.0046363	2.43711	rep2day1
AAAAATCGGGTAATTCATCA	ChIPCRM5405-D7	818	11431	ChIPCRM5405-D7	566	90693	0.0039467	0.00082321	0.208582	rep2day2
AAAACACGGCCAGTTGAATG	CBP2862-S7	3613	54384	CBP2862-S7	821	105993	0.0057248	0.00363601	0.635133	rep2day2
AAACAGATAATAGCCCCTAG	ChIPCRM3407-S7	198	3097	ChIPCRM3407-S7	219	29746	0.00152708	0.000199261	0.130485	rep2day2
AAAGGCCTACTATAAAGAAT	CBP2862-D	460	6837	CBP2862-D	511	64507	0.00356319	0.00046293	0.12992	rep2day2
AAATAGACGGTAAACTTACA	ChIPCRM5792-7	12539	230155	ChIPCRM5792-7	650	97729	0.00453243	0.0126189	2.78413	rep2day2
AAATCTAAGTACCAGGCCGT	ChIPCRM5857-D	5	45	ChIPCRM5857-D	334	43003	0.00232897	5.03185e-06	0.00216055	rep2day2
AAATCTTAAATACCAAAATA	ChIPCRM5405-S	61	874	ChIPCRM5405-S	236	30737	0.00164562	6.13885e-05	0.0373042	rep2day2
AACAAATGAGCTTCACACAA	CG7759_33-S7	922	13692	CG7759_33-S7	526	77175	0.00366778	0.000927873	0.252979	rep2day2
AACCAGTAGGATATGTTAAC	BTub60D_binI_binII_bap_Mut	39	429	BTub60D_binI_binII_bap_Mut	122	16470	0.000850702	3.92484e-05	0.0461365	rep2day2
AACCTATAAAATTGCCTCTA	CG7759_33-DS	7133	115957	CG7759_33-DS	1792	252946	0.0124956	0.00717843	0.574479	rep2day2
AACGACCATATTGGTAGCTC	ChIPCRM2613-D1	5349	82254	ChIPCRM2613-D1	1307	184228	0.00911367	0.00538307	0.590659	rep2day2
AACTCGTAAGTTCAAGATCG	CG7759_33-D	704	10430	CG7759_33-D	201	33116	0.00140157	0.000708484	0.505495	rep2day2
AAGAGATAACGCCCGCGTGG	ChIPCRM5857-D1	20	216	ChIPCRM5857-D1	793	114227	0.00552956	2.01274e-05	0.00363996	rep2day2
AAGCAACCCACAAGGTTTGG	ChIPCRM5405-DS7	1718	24739	ChIPCRM5405-DS7	872	135443	0.00608043	0.00172894	0.284346	rep2day2
AAGTCTAATATACAACACTC	ChIPCRM5792-D1	1054	16291	ChIPCRM5792-D1	179	28604	0.00124816	0.00106071	0.849821	rep2day2
AATACAGGTATTGGCTCAAG	ChIPCRM5432-71	36352	1265165	ChIPCRM5432-71	1115	158290	0.00777486	0.0365835	4.70536	rep2day2
AATACCGCTAACGTCACAAT	ChIPCRM5792-1	18964	398054	ChIPCRM5792-1	2199	302288	0.0153336	0.0190848	1.24464	rep2day2
AATCTTTCAACGAGCAACTA	ChIPCRM5432-D7	8034	136891	ChIPCRM5432-D7	275	40333	0.00191757	0.00808517	4.21637	rep2day2
AATGGGGCGACTGACCGTTC	ChIPCRM2000-71	2451	36901	ChIPCRM2000-71	1466	209581	0.0102224	0.00246661	0.241295	rep2day2
AATTAGACGGACAGACCCAC	CBP2862-DS	4346	69581	CBP2862-DS	1170	159188	0.00815837	0.00437368	0.536097	rep2day2
AATTAGCTACGTGTAAGGGC	ChIPCRM5405-WT	509	7552	ChIPCRM5405-WT	245	33521	0.00170838	0.000512242	0.299841	rep2day2
AATTGGTTGAAACGGAAATG	hth_3-D71	6661	110142	hth_3-D71	815	118487	0.00568297	0.00670343	1.17956	rep2day2
ACAAACCACCCCCCACTACG	hth_3-WT	7469	117649	hth_3-WT	1026	155140	0.00715426	0.00751657	1.05064	rep2day2
ACAAGTGTCTTACCCATGCT	ChIPCRM5857-1	34	555	ChIPCRM5857-1	194	30445	0.00135276	3.42166e-05	0.025294	rep2day2
ACACACGACTAGGCATAGCG	ChIPCRM5432-WT	33156	964470	ChIPCRM5432-WT	407	57069	0.002838	0.0333672	11.7573	rep2day2
ACAGGGACACAAACCTGGCG	ChIPCRM2613-D1	5595	83414	ChIPCRM2613-D1	1508	213236	0.0105152	0.00563064	0.535474	rep2day2
ACATATCTTGGCCGTATTTC	ChIPCRM3407-D7	268	3756	ChIPCRM3407-D7	199	23258	0.00138762	0.000269707	0.194367	rep2day2
ACCAAAATTATTTGAAACTC	CBP2862-7	4525	70667	CBP2862-7	1540	241220	0.0107384	0.00455382	0.42407	rep2day2
ACCACTCGGATAACTAATTA	BTub60D_WT	1211	16460	BTub60D_WT	500	72733	0.00348648	0.00121871	0.349554	rep2day2
ACCCTCTCATAGGTGCCCTA	ChIPCRM3407-S	4048	60759	ChIPCRM3407-S	1091	149605	0.00760751	0.00407378	0.535495	rep2day2
ACCGGCCCGTCTCCCCACCT	ChIPCRM2847-DS1	755	10794	ChIPCRM2847-DS1	602	88655	0.00419773	0.000759809	0.181005	rep2day2
ACCTCCCTATTGCGGCCCCT	ChIPCRM5792-D1	2865	40517	ChIPCRM5792-D1	867	117394	0.00604556	0.00288325	0.47692	rep2day2
ACCTGTCACAAACTTGCGGC	ChIPCRM3407-DS	1853	26201	ChIPCRM3407-DS	3040	472607	0.0211978	0.0018648	0.0879714	rep2day2
ACGAAACAATACTCCAAGAA	ChIPCRM5432-71	20517	422108	ChIPCRM5432-71	405	50438	0.00282405	0.0206477	7.31137	rep2day2
ACGATTATGTCCAGCACCTC	ChIPCRM2847-D1	472	6855	ChIPCRM2847-D1	1095	156306	0.0076354	0.000475006	0.0622111	rep2day2
ACGCCCGAGCATGCACATAT	CBP2862-DS7	7	28	CBP2862-DS7	329	46110	0.00229411	7.04459e-06	0.00307073	rep2day2
ACGTCTAATTAAAGTAAGAA	CG7759_33-D7	1014	14876	CG7759_33-D7	959	129766	0.00668707	0.00102046	0.152602	rep2day2
ACGTTCCACTTCTTGATTTT	ChIPCRM2613-WT	387	5975	ChIPCRM2613-WT	71	8241	0.000495081	0.000389465	0.78667	rep2day2
ACTATCACCTAAATATAAAG	CG7759_33-D7	269	3523	CG7759_33-D7	713	94071	0.00497172	0.000270713	0.0544506	rep2day2
ACTATTTTAAAAAAATTTCT	ChIPCRM5432-1	37587	1354577	ChIPCRM5432-1	2072	313188	0.014448	0.0378264	2.61811	rep2day2
ACTCGGCTTAAAGGCCCCAG	ChIPCRM2497-WT	5873	89491	ChIPCRM2497-WT	388	46290	0.00270551	0.00591041	2.18458	rep2day2
ACTCTACTCTGAGGACACGC	ChIPCRM5405-S7	625	8955	ChIPCRM5405-S7	375	53234	0.00261486	0.000628981	0.240541	rep2day2
ACTCTCGGAAGTCTCCCCTA	ChIPCRM5792-D7	9991	169734	ChIPCRM5792-D7	898	127806	0.00626172	0.0100546	1.60573	rep2day2
ACTCTGATATAACGAGGAAC	ChIPCRM2613-D	2503	36618	ChIPCRM2613-D	532	81257	0.00370962	0.00251894	0.67903	rep2day2
ACTGAAAAGTTAACTAATTC	ChIPCRM5857-D1	1018	13948	ChIPCRM5857-D1	830	115598	0.00578756	0.00102448	0.177015	rep2day2
ACTTCTAACTGACCCGTTTA	ChIPCRM2497-S	1714	23802	ChIPCRM2497-S	228	38579	0.00158984	0.00172492	1.08497	rep2day2
AGAAAATGATAAGGGTTTAA	ChIPCRM2000-D	235	3245	ChIPCRM2000-D	762	105760	0.0053134	0.000236497	0.0445095	rep2day2
AGAAGGTTTTTTTTGCTAAA	ChIPCRM5405-S7	303	4193	ChIPCRM5405-S7	266	33632	0.00185481	0.00030493	0.1644	rep2day2
AGACAAACTATACGAGTTAC	ChIPCRM5405-S	190	2204	ChIPCRM5405-S	143	17692	0.000997134	0.00019121	0.19176	rep2day2
AGACATCCACAAGAAAAAAA	ChIPCRM5432-71	14659	264942	ChIPCRM5432-71	287	38458	0.00200124	0.0147524	7.37161	rep2day2
AGAGAGTACTTAATACATTA	ChIPCRM5857-D	11	177	ChIPCRM5857-D	124	19855	0.000864648	1.10701e-05	0.012803	rep2day2
AGCAAAAAATGAAGACCTGT	CG7759_33-7	3594	54302	CG7759_33-7	507	69003	0.00353529	0.00361689	1.02308	rep2day2
AGCACCAAGCCAAAAAAGCT	ChIPCRM2847-D	164	2375	ChIPCRM2847-D	142	18036	0.000990161	0.000165045	0.166685	rep2day2
AGCATCCAGGTCAAAAAAGA	ChIPCRM5792-D71	4194	64454	ChIPCRM5792-D71	350	50866	0.00244054	0.00422071	1.72942	rep2day2
AGCCAAGAACAAAGACTAGA	hth_3-7	9843	163339	hth_3-7	774	100450	0.00539708	0.00990569	1.83538	rep2day2
AGCCCGTTGCGGGGCTACAC	ChIPCRM5792-1	7619	122000	ChIPCRM5792-1	508	70150	0.00354227	0.00766753	2.16458	rep2day2
AGCCGCCATTCAGCTACGAA	hth_3-1	8358	135813	hth_3-1	987	151176	0.00688232	0.00841123	1.22215	rep2day2
AGCTAAAGAATAATATGACA	ChIPCRM2000-WT	220	3183	ChIPCRM2000-WT	234	33457	0.00163167	0.000221401	0.13569	rep2day2
AGGGATCTTTATTCAATGAG	ChIPCRM3407-WT	22	263	ChIPCRM3407-WT	690	98041	0.00481135	2.21401e-05	0.00460165	rep2day2
AGGTGGATTGAATCCGGAGG	CG7759_33-D	2095	30964	CG7759_33-D	266	44132	0.00185481	0.00210834	1.13669	rep2day2
AGTAAAGTTCGACAGCGATA	ChIPCRM3407-7	197	2756	ChIPCRM3407-7	304	36220	0.00211978	0.000198255	0.093526	rep2day2
AGTAATTGCCATTAGCGCCT	ChIPCRM2000-71	1172	17592	ChIPCRM2000-71	972	140483	0.00677772	0.00117946	0.174021	rep2day2
AGTATCAGCTCTATCGCACG	ChIPCRM2000-D1	322	4719	ChIPCRM2000-D1	1005	150027	0.00700783	0.000324051	0.0462413	rep2day2
AGTCTAGTCAGAAGCCAGTT	ChIPCRM2847-D1	83	1201	ChIPCRM2847-D1	277	39807	0.00193151	8.35287e-05	0.0432452	rep2day2
AGTGAGGCCATAAAAGTCTA	ChIPCRM2497-S1	4052	62157	ChIPCRM2497-S1	1594	230432	0.0111149	0.00407781	0.366877	rep2day2
AGTGCACGACATACTCTTAT	ChIPCRM5432-WT	14532	259995	ChIPCRM5432-WT	507	75066	0.00353529	0.0146246	4.13673	rep2day2
AGTTATTAAATTTTCCAGAA	ChIPCRM5857-1	139	2213	ChIPCRM5857-1	687	101627	0.00479043	0.000139885	0.029201	rep2day2
AGTTGGCGGCCTTTCCCTAT	ChIPCRM5432-D7	8557	140327	ChIPCRM5432-D7	270	41110	0.0018827	0.0086115	4.57402	rep2day2
ATAAAAAAATTGAAATATAA	ChIPCRM5432-D7	18546	392495	ChIPCRM5432-D7	766	110801	0.00534129	0.0186641	3.49431	rep2day2
ATACCTGCGTACTACCTTTA	CBP2862-7	1457	19936	CBP2862-7	164	21763	0.00114357	0.00146628	1.2822	rep2day2
ATACGCAACTCATTGCGCGA	ChIPCRM2613-WT	4074	63050	ChIPCRM2613-WT	389	50807	0.00271248	0.00409995	1.51151	rep2day2
ATAGTTTAAACAGTGATAAG	ChIPCRM5792-71	6611	111188	ChIPCRM5792-71	1199	171463	0.00836059	0.00665311	0.79577	rep2day2
ATATGGGATAAAGCAAGTGC	CG7759_33-WT	353	5158	CG7759_33-WT	140	25627	0.000976215	0.000355248	0.363904	rep2day2
ATCAAAAGTATTGAGCAGAA	ChIPCRM5857-D	20	260	ChIPCRM5857-D	220	24743	0.00153405	2.01274e-05	0.0131204	rep2day2
ATCATGCCCCAGCCCGCGGT	ChIPCRM2613-WT	2696	40896	ChIPCRM2613-WT	212	25583	0.00147827	0.00271317	1.83537	rep2day2
ATGATGAAGCTACATCCGGC	hth_3-WT	2390	34645	hth_3-WT	231	30230	0.00161076	0.00240522	1.49323	rep2day2
ATGCGGGGAATTGCCACAAG	ChIPCRM2613-D	2670	39008	ChIPCRM2613-D	705	100376	0.00491594	0.00268701	0.54659	rep2day2
ATGCGTAGCGATTAGGTTAC	CG7759_33-D	1308	19275	CG7759_33-D	540	94997	0.0037654	0.00131633	0.349586	rep2day2
ATGGGACCTTGCAGAGGCAT	ChIPCRM5405-DS7	500	7382	ChIPCRM5405-DS7	152	16912	0.00105989	0.000503185	0.474751	rep2day2
ATGGTCCATCAAGTTTAAAA	hth_3-D1	2849	42856	hth_3-D1	138	17476	0.000962269	0.00286715	2.97957	rep2day2
ATTAAAATAAACGATCTCAA	CG7759_33-S7	512	7154	CG7759_33-S7	70	9830	0.000488108	0.000515261	1.05563	rep2day2
ATTCGCTCGCCGAAATTCAA	ChIPCRM2847-DS	276	3794	ChIPCRM2847-DS	113	19284	0.000787945	0.000277758	0.352509	rep2day2
ATTTTAACCTCCTCTATGCA	ChIPCRM2613-1	3143	51068	ChIPCRM2613-1	941	135083	0.00656156	0.00316302	0.482053	rep2day2
CAATCAATACACGTTCACCA	ChIPCRM3407-7	11119	191511	ChIPCRM3407-7	991	142954	0.00691021	0.0111898	1.61932	rep2day2
CACACACCTCAGATAGCACA	hth_3-WT	2232	32223	hth_3-WT	242	32155	0.00168746	0.00224622	1.33112	rep2day2
CACCCCCAGCGCCCCCCTAT	hth_3-71	8740	140171	hth_3-71	825	125849	0.0057527	0.00879567	1.52896	rep2day2
CACCTATGCTGCTAAATAGA	ChIPCRM2613-WT	453	6991	ChIPCRM2613-WT	94	16428	0.000655459	0.000455885	0.695521	rep2day2
CAGACCGATTGATGTAATAA	ChIPCRM5432-D1	197	2670	ChIPCRM5432-D1	1432	210954	0.00998529	0.000198255	0.0198547	rep2day2
CAGAGAAAGACTTCGGAAAT	ChIPCRM5405-D7	803	12155	ChIPCRM5405-D7	447	61389	0.00311692	0.000808115	0.259267	rep2day2
CAGGACTGAATTTTAGCAAA	ChIPCRM2847-WT	2794	40651	ChIPCRM2847-WT	1013	136717	0.00706361	0.0028118	0.398068	rep2day2
CAGTCTAAAATTGTACAATA	ChIPCRM3407-WT	304	4495	ChIPCRM3407-WT	214	31856	0.00149221	0.000305936	0.205022	rep2day2
CATAGAATCAGGACCGTTTC	CG7759_33-D7	542	8107	CG7759_33-D7	502	68528	0.00350043	0.000545452	0.155824	rep2day2
CATTGAAGTCGGTGAAAAC	BTub60D_bap_Mut	457	6402	BTub60D_bap_Mut	234	41044	0.00163167	0.000459911	0.281864	rep2day2
CCACACCTCAGGAACGCTAC	ChIPCRM5857-WT	382	5343	ChIPCRM5857-WT	1345	183018	0.00937864	0.000384433	0.0409903	rep2day2
CCAGATACAAATAGCAAACT	hth_3-1	9753	156174	hth_3-1	1193	154077	0.00831875	0.00981512	1.17988	rep2day2
CCATTCGCCTCTCATACGG	Act57B_Mef2_WT	19910	404845	Act57B_Mef2_WT	279	34793	0.00194546	0.0200368	10.2993	rep2day2
CCATTGCCGTCACTCAATTC	ChIPCRM2497-S	2034	30081	ChIPCRM2497-S	372	51429	0.00259394	0.00204696	0.789129	rep2day2
CCCACCTTACCCGTACATAC	BTub60D_bap_Mut	2527	33623	BTub60D_bap_Mut	697	95716	0.00486016	0.0025431	0.523254	rep2day2
CCCGCACAAGCGCTCCCCAA	CBP2862-S	5403	81925	CBP2862-S	368	50757	0.00256605	0.00543741	2.11898	rep2day2
CCGCGGCCTACACGAGCCAA	ChIPCRM2497-1	4162	63693	ChIPCRM2497-1	605	87645	0.00421864	0.00418851	0.992857	rep2day2
CCGGCCCCTCCGCACCCCCC	ChIPCRM2000-D1	383	4984	ChIPCRM2000-D1	93	8517	0.000648486	0.000385439	0.594368	rep2day2
CCTAGCCGCCCGGGCCAGCC	ChIPCRM2847-1	101	1434	ChIPCRM2847-1	508	76194	0.00354227	0.000101643	0.0286944	rep2day2
CCTCAGCCTTGTCATTTCCG	hth_3-D7	3641	55998	hth_3-D7	644	97966	0.00449059	0.00366419	0.815971	rep2day2
CCTGCCCCCTACGTTATGTG	BTub60D_WT	6481	101077	BTub60D_WT	1166	165132	0.00813048	0.00652228	0.802201	rep2day2
CGAAAAGGACTCTAGGCAGT	ChIPCRM5405-WT	433	6326	ChIPCRM5405-WT	178	26476	0.00124119	0.000435758	0.351081	rep2day2
CGAACTAATAGGCCACAGTG	Act57B_Mef2_WT	18048	347702	Act57B_Mef2_WT	336	37760	0.00234292	0.018163	7.75228	rep2day2
CGACTGCCAAATGAGAGATA	ChIPCRM5857-D	48	565	ChIPCRM5857-D	719	101684	0.00501356	4.83057e-05	0.00963501	rep2day2
CGAGACTCATACTCCTTTCG	ChIPCRM3407-S7	616	8684	ChIPCRM3407-S7	689	105117	0.00480437	0.000619923	0.129033	rep2day2
CGCAATCGTAGCACTTCAAC	CG7759_33-WT	1532	21662	CG7759_33-WT	765	108257	0.00533432	0.00154176	0.289026	rep2day2
CGCCTCCTATTGTCCATCTA	hth_3-D1	12792	225803	hth_3-D1	1951	292678	0.0136043	0.0128735	0.946283	rep2day2
CGCCTTATAGGTAGTAAATA	CBP2862-DS7	179	2462	CBP2862-DS7	245	36537	0.00170838	0.00018014	0.105445	rep2day2
CGGATAAACACAAGTCACTT	ChIPCRM2847-DS	247	3597	ChIPCRM2847-DS	207	24879	0.0014434	0.000248573	0.172213	rep2day2
CGTAAGGCAAAAATAGGTCT	ChIPCRM2497-D	4698	68298	ChIPCRM2497-D	593	88229	0.00413497	0.00472792	1.1434	rep2day2
CGTACCGCCATGACCCCACC	ChIPCRM2000-1	561	8988	ChIPCRM2000-1	177	24897	0.00123421	0.000564573	0.457435	rep2day2
CGTAGTCCAGTGCAATCTCT	CBP2862-DS7	665	9542	CBP2862-DS7	642	93399	0.00447664	0.000669236	0.149495	rep2day2
CGTGAATTCGTTAGGTGGGG	ChIPCRM2613-D7	3293	48732	ChIPCRM2613-D7	677	102064	0.0047207	0.00331397	0.702009	rep2day2
CGTGCCATGCAACGTGTAAA	ChIPCRM5857-D1	29	243	ChIPCRM5857-D1	659	87735	0.00459518	2.91847e-05	0.00635115	rep2day2
CGTTCCAATTCGATGATAGC	ChIPCRM5432-7	27502	693881	ChIPCRM5432-7	711	105381	0.00495778	0.0276772	5.58257	rep2day2
CTAATGTCCGAGTACCATCG	ChIPCRM5857-S	115	1522	ChIPCRM5857-S	1117	160011	0.0077888	0.000115732	0.0148588	rep2day2
CTAGATGGCTGCCCGGATCT	ChIPCRM2847-1	351	4879	ChIPCRM2847-1	522	68434	0.00363989	0.000353236	0.0970457	rep2day2
CTATTGCAACGGACTATCCT	ChIPCRM5405-DS	2252	34191	ChIPCRM5405-DS	973	145640	0.0067847	0.00226634	0.334038	rep2day2
CTCCTGTCCCCAAAAGACAA	ChIPCRM2613-71	3800	57965	ChIPCRM2613-71	358	52161	0.00249632	0.0038242	1.53194	rep2day2
CTCTTCCAACCAAAAAATAA	ChIPCRM3407-D7	631	8920	ChIPCRM3407-D7	552	71008	0.00384908	0.000635019	0.16498	rep2day2
CTGGCCGCCCCACCCGCACC	ChIPCRM5432-D	19365	413283	ChIPCRM5432-D	613	98034	0.00427443	0.0194883	4.55929	rep2day2
CTGTGGCGACCCCCCCTATT	ChIPCRM2497-S1	1337	18630	ChIPCRM2497-S1	313	43437	0.00218254	0.00134552	0.616491	rep2day2
CTTAATTTCTATTTGTAAAA	ChIPCRM5792-71	737	11753	ChIPCRM5792-71	97	9570	0.000676378	0.000741694	1.09657	rep2day2
CTTGAAGAACATACGTGCAT	ChIPCRM2613-7	1566	21560	ChIPCRM2613-7	236	31162	0.00164562	0.00157597	0.957678	rep2day2
GAATGCTCTGTGCACATCG	BTub60D_bap_Mut	185	2695	BTub60D_bap_Mut	106	12169	0.000739134	0.000186178	0.251887	rep2day2
GACATACAACAGTAGTCAAT	ChIPCRM5432-D1	206	2548	ChIPCRM5432-D1	1245	157081	0.00868134	0.000207312	0.0238802	rep2day2
GACCCTAGGATTCGTATGGG	ChIPCRM2613-D	1266	17467	ChIPCRM2613-D	85	12893	0.000592702	0.00127406	2.14959	rep2day2
GAGACACAGATTTGCGGGAT	ChIPCRM5792-D1	17893	350422	ChIPCRM5792-D1	1717	260382	0.0119726	0.018007	1.50402	rep2day2
GAGACCGCCCCCAGCAACTA	ChIPCRM2497-D	1654	23847	ChIPCRM2497-D	227	29201	0.00158286	0.00166453	1.0516	rep2day2
GAGGACTACACAACGCCGGC	ChIPCRM2000-WT	640	8488	ChIPCRM2000-WT	415	58846	0.00289378	0.000644076	0.222573	rep2day2
GAGGAGAACGCTCAGAGAAA	ChIPCRM2847-S1	1290	17955	ChIPCRM2847-S1	1220	187358	0.00850702	0.00129822	0.152605	rep2day2
GATAGGAAATGAGGAGTAAA	ChIPCRM5792-71	3799	56986	ChIPCRM5792-71	246	30268	0.00171535	0.0038232	2.22882	rep2day2
GATGCCGATATAAAGCGGTC	ChIPCRM2497-S1	7372	116897	ChIPCRM2497-S1	830	122945	0.00578756	0.00741895	1.28188	rep2day2
GATTTGTGTGAGAAGATGTA	CBP2862-D	216	3196	CBP2862-D	293	44653	0.00204308	0.000217376	0.106396	rep2day2
GCATAAGCTTACATCGACTT	ChIPCRM2000-D71	139	1756	ChIPCRM2000-D71	618	86442	0.00430929	0.000139885	0.0324613	rep2day2
GCCCTCTTGTGTAACCACTG	ChIPCRM2613-7	2543	36537	ChIPCRM2613-7	113	14171	0.000787945	0.0025592	3.24794	rep2day2
GCCTCCAATTACTTCCCTAA	ChIPCRM2497-DS1	2625	37903	ChIPCRM2497-DS1	471	68660	0.00328427	0.00264172	0.804356	rep2day2
GCCTGATTTTATGCGACCAG	ChIPCRM5857-DS1	27	366	ChIPCRM5857-DS1	301	39236	0.00209886	2.7172e-05	0.012946	rep2day2
GCGCCGAGAGATAAACAGTC	ChIPCRM5857-WT	157	2123	ChIPCRM5857-WT	876	124560	0.00610832	0.000158	0.0258664	rep2day2
GCTATAGATCTCGCCTGACC	ChIPCRM2847-D	43	435	ChIPCRM2847-D	280	39441	0.00195243	4.32739e-05	0.0221641	rep2day2
GGCAAACAGAATGGCTCTCC	hth_3-D71	13922	249646	hth_3-D71	1313	194957	0.0091555	0.0140107	1.5303	rep2day2
GGCATATGCTCTCACCGTTC	BTub60D_binI_binII_bap_Mut	926	12870	BTub60D_binI_binII_bap_Mut	2004	309519	0.0139738	0.000931898	0.0666888	rep2day2
GGCTATCTCGTGATATTTCG	ChIPCRM5405-DS7	2155	31890	ChIPCRM5405-DS7	624	100099	0.00435113	0.00216873	0.498428	rep2day2
GGGCCATCCCAAAGACTCAC	hth_3-D7	2727	37900	hth_3-D7	264	31375	0.00184086	0.00274437	1.49081	rep2day2
GGTACGTTAGAGCCCCCCTT	ChIPCRM2497-WT	8374	136275	ChIPCRM2497-WT	1166	165514	0.00813048	0.00842734	1.03651	rep2day2
GTAAGATGGCATATCATTCC	ChIPCRM2847-D1	160	2203	ChIPCRM2847-D1	496	65379	0.00345859	0.000161019	0.0465563	rep2day2
GTACACATACTGTAAGTGCG	CG7759_33-S	7365	118157	CG7759_33-S	937	138186	0.00653367	0.00741191	1.13442	rep2day2
GTACCGGTGGTCGGTCCGTC	ChIPCRM2847-S1	523	7733	ChIPCRM2847-S1	1014	145047	0.00707059	0.000526331	0.0744395	rep2day2
GTGAACTTGCCAGCGGTCGA	Act57B_Mef2_Mut	6453	96906	Act57B_Mef2_Mut	524	67103	0.00365383	0.0064941	1.77734	rep2day2
GTGAAGACCAGAATAGTGTC	ChIPCRM5432-D	27115	665226	ChIPCRM5432-D	1145	151694	0.00798405	0.0272877	3.41778	rep2day2
GTGATGATCTTCAAAGCAAA	Act57B_Mef2_Mut	1390	19097	Act57B_Mef2_Mut	120	13163	0.000836756	0.00139885	1.67176	rep2day2
GTGTGTCTAAAATGGTGATT	Act57B_Mef2_Mut	5230	80541	Act57B_Mef2_Mut	807	114003	0.00562718	0.00526331	0.935337	rep2day2
GTTCGCACGGCTAACCCCTG	hth_3-D1	3044	62231	hth_3-D1	461	66470	0.00321454	0.00306339	0.95298	rep2day2
GTTCTAGTCTCTGTCGAGCG	ChIPCRM5432-D71	15192	286243	ChIPCRM5432-D71	587	82623	0.00409313	0.0152888	3.73522	rep2day2
TAAAATAACTGGACCCCAAC	ChIPCRM5405-WT	677	9886	ChIPCRM5405-WT	183	24222	0.00127605	0.000681312	0.533922	rep2day2
TAAAATACGTGAAGAGAGAA	CBP2862-DS	1203	18615	CBP2862-DS	353	46759	0.00246146	0.00121066	0.491848	rep2day2
TAAAGTGAGTAACCAACAGA	ChIPCRM5432-1	46360	2435908	ChIPCRM5432-1	2709	393990	0.0188898	0.0466553	2.46987	rep2day2
TAAATCGAAATCACTAAATT	ChIPCRM2497-S	7647	124911	ChIPCRM2497-S	1065	145793	0.00742621	0.00769571	1.03629	rep2day2
TAACAAAAAACGGGACACGC	hth_3-D1	4813	72762	hth_3-D1	432	58081	0.00301232	0.00484366	1.60795	rep2day2
TAACTAAGTACGAGGGAAAC	ChIPCRM5405-7	1891	28335	ChIPCRM5405-7	1027	144216	0.00716124	0.00190304	0.265742	rep2day2
TAACTGGGAGATGGCGCAAA	hth_3-D	8627	141153	hth_3-D	1345	206208	0.00937864	0.00868195	0.925715	rep2day2
TAAGCATCTGCATTACAGCA	ChIPCRM2847-S1	5877	92333	ChIPCRM2847-S1	1702	245489	0.011868	0.00591443	0.498352	rep2day2
TAATACTCAGACCGGCGAGA	ChIPCRM5857-DS1	28	222	ChIPCRM5857-DS1	127	14222	0.000885567	2.81783e-05	0.0318196	rep2day2
TAATATGAAGGATTAGTTGC	CBP2862-D7	2287	35322	CBP2862-D7	618	89076	0.00430929	0.00230157	0.534094	rep2day2
TACAACATAACATATTAAAA	ChIPCRM2497-D	6200	94119	ChIPCRM2497-D	1344	180081	0.00937167	0.00623949	0.665782	rep2day2
TACAATCAGGTTATCGAGAC	ChIPCRM5857-WT	206	2732	ChIPCRM5857-WT	849	123721	0.00592005	0.000207312	0.0350186	rep2day2
TACACGCTTTCCAGCCTGCA	CBP2862-S7	1526	22484	CBP2862-S7	400	60384	0.00278919	0.00153572	0.550598	rep2day2
TACTACCGGCACAAACTTAC	ChIPCRM5432-D71	5808	87690	ChIPCRM5432-D71	339	51043	0.00236384	0.00584499	2.47267	rep2day2
TAGCTCATTGAAACCACCAA	ChIPCRM3407-DS	967	14494	ChIPCRM3407-DS	796	116993	0.00555048	0.000973159	0.175329	rep2day2
TAGGTTCTATTTATGTAATT	ChIPCRM5857-S	8	106	ChIPCRM5857-S	84	9962	0.000585729	8.05095e-06	0.0137452	rep2day2
TATACTATCATGCTATGCCC	hth_3-D	6045	96556	hth_3-D	2228	321111	0.0155358	0.0060835	0.39158	rep2day2
TATCCACCAGACGGATGCCC	ChIPCRM5792-D71	20245	422578	ChIPCRM5792-D71	2354	363730	0.0164144	0.0203739	1.24123	rep2day2
TATCGATAGTGTACAAGGAC	ChIPCRM3407-D7	618	8836	ChIPCRM3407-D7	1059	151135	0.00738437	0.000621936	0.0842233	rep2day2
TCACATATAAAGGAGGAATG	ChIPCRM2497-D	4216	62761	ChIPCRM2497-D	475	64290	0.00331216	0.00424285	1.28099	rep2day2
TCACCATGCAACAAAACTCA	ChIPCRM5405-D7	314	4188	ChIPCRM5405-D7	659	95934	0.00459518	0.000316	0.0687676	rep2day2
TCACGATGACACCGTAGTAT	ChIPCRM2000-1	847	11666	ChIPCRM2000-1	473	69593	0.00329821	0.000852395	0.258441	rep2day2
TCATTAGGCTAAGCAGGTCC	hth_3-D	4738	71574	hth_3-D	637	88068	0.00444178	0.00476818	1.07348	rep2day2
TCCCATAATTCAATGAATCT	CBP2862-S	2745	39704	CBP2862-S	287	35151	0.00200124	0.00276248	1.38039	rep2day2
TCCCCCAAAATGAAAACAGG	ChIPCRM2497-1	10872	175473	ChIPCRM2497-1	1835	282911	0.0127954	0.0109412	0.855093	rep2day2
TCCCCCAACTACCTTTAGCG	ChIPCRM2613-7	7267	112484	ChIPCRM2613-7	753	106629	0.00525064	0.00731329	1.39284	rep2day2
TCCCGACGCAGCAATTGCCA	hth_3-D71	84	1444	hth_3-D71	67	9643	0.000467189	8.4535e-05	0.180944	rep2day2
TCCCGATATGATGCAAGGCA	Act57B_Mef2_WT	7738	121575	Act57B_Mef2_WT	244	32037	0.0017014	0.00778729	4.57698	rep2day2
TCGAACCGCGCATCCAAACC	ChIPCRM5405-D	127	1853	ChIPCRM5405-D	136	22736	0.000948323	0.000127809	0.134774	rep2day2
TCGCGCCCCCTATAAAGCAA	ChIPCRM2000-1	690	10870	ChIPCRM2000-1	96	10869	0.000669405	0.000694395	1.03733	rep2day2
TCGGGAAATAAACACATGCT	ChIPCRM5792-7	4620	67335	ChIPCRM5792-7	224	30379	0.00156194	0.00464943	2.97669	rep2day2
TCGTATCATGTGCCCGGCGT	ChIPCRM3407-S	312	4399	ChIPCRM3407-S	582	76057	0.00405827	0.000313987	0.0773698	rep2day2
TCGTGCATGGACTCTTTTTT	ChIPCRM2497-S1	2962	44078	ChIPCRM2497-S1	329	44355	0.00229411	0.00298087	1.29936	rep2day2
TCTAAAGGAACTTGATCTTG	ChIPCRM5792-D7	6831	108410	ChIPCRM5792-D7	661	92908	0.00460913	0.00687451	1.4915	rep2day2
TCTATTAAGTTGGTTAACGG	ChIPCRM3407-S7	131	1779	ChIPCRM3407-S7	239	32368	0.00166654	0.000131834	0.0791067	rep2day2
TCTGCATATCAACGGGGACC	CBP2862-S	1495	21312	CBP2862-S	220	23838	0.00153405	0.00150452	0.98075	rep2day2
TCTTCATTCATTAATTAAGG	ChIPCRM5857-S	794	11215	ChIPCRM5857-S	1005	156474	0.00700783	0.000799057	0.114023	rep2day2
TGAAAGGGAAGCACGTTCCG	ChIPCRM2847-WT	210	2965	ChIPCRM2847-WT	140	15519	0.000976215	0.000211338	0.216487	rep2day2
TGAATACGATAGAGTCTATT	ChIPCRM3407-WT	309	4111	ChIPCRM3407-WT	307	37384	0.0021407	0.000310968	0.145265	rep2day2
TGAATAGGACGTCCACTTCC	ChIPCRM5792-1	5430	84204	ChIPCRM5792-1	343	48066	0.00239173	0.00546459	2.28479	rep2day2
TGAATGGTTCTATGCCAGGT	ChIPCRM5792-D1	329	4778	ChIPCRM5792-D1	93	13419	0.000648486	0.000331096	0.510567	rep2day2
TGAGATATTACACACATCGC	ChIPCRM2613-1	4415	67464	ChIPCRM2613-1	1334	194239	0.00930194	0.00444312	0.477655	rep2day2
TGAGGCCGGCAAGGAATCAA	CG7759_33-WT	4635	65751	CG7759_33-WT	686	104537	0.00478345	0.00466452	0.975137	rep2day2
TGAGGTCAGCGACGCAAAGC	CBP2862-D	449	6443	CBP2862-D	318	47436	0.0022174	0.00045186	0.203779	rep2day2
TGCAAGCACATGAACAAAGG	CBP2862-D7	2733	39406	CBP2862-D7	287	31376	0.00200124	0.00275041	1.37435	rep2day2
TGCGCTAGGGGTTAAACATA	ChIPCRM5792-7	6490	103210	ChIPCRM5792-7	196	23457	0.0013667	0.00653134	4.77891	rep2day2
TGCTCAAGGCTCTTCTTAAG	CG7759_33-DS7	11794	209264	CG7759_33-DS7	741	103063	0.00516697	0.0118691	2.29712	rep2day2
TGGAAAACTCGCTGATGACT	CG7759_33-DS	3375	50495	CG7759_33-DS	232	35135	0.00161773	0.0033965	2.09955	rep2day2
TGGTACTCAAAAACAAAGGG	ChIPCRM3407-S	1389	19463	ChIPCRM3407-S	506	73240	0.00352832	0.00139785	0.396179	rep2day2
TGGTTAATTGCTAATAGCGT	CBP2862-S7	1443	20392	CBP2862-S7	505	66112	0.00352135	0.00145219	0.412396	rep2day2
TGTAAATCAACTGCGTAAAG	BTub60D_WT	825	12489	BTub60D_WT	300	41582	0.00209189	0.000830255	0.396892	rep2day2
TGTACGCCAGAGGCCTCTTT	ChIPCRM2847-D	139	1953	ChIPCRM2847-D	482	77839	0.00336097	0.000139885	0.0416205	rep2day2
TGTTGAGTGGATAATGACAG	CG7759_33-S	12521	222918	CG7759_33-S	2378	355102	0.0165817	0.0126008	0.759918	rep2day2
TTAACAGAGTAGTACCCTGC	ChIPCRM5432-7	14517	271705	ChIPCRM5432-7	99	12943	0.000690324	0.0146095	21.1632	rep2day2
TTAGGCTACGAACGACGGCA	ChIPCRM3407-S7	327	3995	ChIPCRM3407-S7	398	59968	0.00277524	0.000329083	0.118578	rep2day2
TTCAGAAAGTCATGAAAATA	hth_3-7	1419	20354	hth_3-7	192	27224	0.00133881	0.00142804	1.06665	rep2day2
TTCGATAACTTTACGCCTCA	CG7759_33-S7	4101	62228	CG7759_33-S7	641	98453	0.00446967	0.00412712	0.923361	rep2day2
TTCGTGCATACAAATCACGA	ChIPCRM5432-D1	139	1778	ChIPCRM5432-D1	984	137656	0.0068614	0.000139885	0.0203873	rep2day2
TTGGACCCTAATCCATCCGC	ChIPCRM2497-DS	2518	36609	ChIPCRM2497-DS	322	42417	0.00224529	0.00253404	1.1286	rep2day2
TTTAAAGAGCGATCTTCGCG	ChIPCRM2497-DS1	4318	67870	ChIPCRM2497-DS1	550	80431	0.00383513	0.0043455	1.13308	rep2day2
TTTAGCGCCTTCCAAGTTAA	ChIPCRM2000-D71	586	9169	ChIPCRM2000-D71	613	89492	0.00427443	0.000589732	0.137968	rep2day2
TTTGGCCATTTTATCAGACG	CG7759_33-WT	1832	26797	CG7759_33-WT	343	43226	0.00239173	0.00184367	0.770852	rep2day2
TTTTAAAGATAAGATCGGT	ChIPCRM2497-S	1578	24407	ChIPCRM2497-S	255	41793	0.00177811	0.00158805	0.893114	rep2day2
TTTTATACGACTCACAGCTG	CBP2862-WT	2577	37851	CBP2862-WT	379	59863	0.00264275	0.00259341	0.98133	rep2day2
AAAAATCGGGTAATTCATCA	ChIPCRM5405-D7	569	6460	ChIPCRM5405-D7	480	50648	0.00193431	0.000473378	0.244728	rep2day3
AAAACACGGCCAGTTGAATG	CBP2862-S7	4400	50008	CBP2862-S7	1418	145160	0.00571426	0.00366057	0.640603	rep2day3
AAACAGATAATAGCCCCTAG	ChIPCRM3407-S7	127	1224	ChIPCRM3407-S7	275	29093	0.0011082	0.000105657	0.0953418	rep2day3
AAAGGCCTACTATAAAGAAT	CBP2862-D	569	5701	CBP2862-D	892	77102	0.00359459	0.000473378	0.131692	rep2day3
AAATAGACGGTAAACTTACA	ChIPCRM5792-7	13887	191809	ChIPCRM5792-7	1376	76999	0.00554501	0.0115533	2.08354	rep2day3
AAATCTAAGTACCAGGCCGT	ChIPCRM5857-D	78	618	ChIPCRM5857-D	571	50206	0.00230102	6.4892e-05	0.0282014	rep2day3
AACAAATGAGCTTCACACAA	CG7759_33-S7	863	8709	CG7759_33-S7	79	8877	0.000318355	0.000717971	2.25526	rep2day3
AACCAGTAGGATATGTTAAC	BTub60D_binI_binII_bap_Mut	64	584	BTub60D_binI_binII_bap_Mut	143	12744	0.000576262	5.32447e-05	0.0923966	rep2day3
AACCTATAAAATTGCCTCTA	CG7759_33-DS	4421	49792	CG7759_33-DS	1668	125662	0.00672171	0.00367804	0.547188	rep2day3
AACGACCATATTGGTAGCTC	ChIPCRM2613-D1	8657	104882	ChIPCRM2613-D1	2060	193980	0.0083014	0.00720218	0.867586	rep2day3
AAGAGATAACGCCCGCGTGG	ChIPCRM5857-D1	187	2024	ChIPCRM5857-D1	891	100745	0.00359056	0.000155574	0.0433288	rep2day3
AAGCAACCCACAAGGTTTGG	ChIPCRM5405-DS7	2024	20883	ChIPCRM5405-DS7	1032	100669	0.00415876	0.00168386	0.404896	rep2day3
AAGTCTAATATACAACACTC	ChIPCRM5792-D1	2672	30400	ChIPCRM5792-D1	320	20356	0.00128954	0.00222297	1.72385	rep2day3
AATACAGGTATTGGCTCAAG	ChIPCRM5432-71	43611	1557607	ChIPCRM5432-71	4115	257685	0.0165826	0.0362821	2.18796	rep2day3
AATACCGCTAACGTCACAAT	ChIPCRM5792-1	15763	225889	ChIPCRM5792-1	2696	199266	0.0108644	0.013114	1.20707	rep2day3
AATCTTTCAACGAGCAACTA	ChIPCRM5432-D7	17901	271636	ChIPCRM5432-D7	1773	172032	0.00714484	0.0148927	2.0844	rep2day3
AATGGGGCGACTGACCGTTC	ChIPCRM2000-71	3061	32636	ChIPCRM2000-71	2661	262916	0.0107233	0.00254659	0.237482	rep2day3
AATTAGACGGACAGACCCAC	CBP2862-DS	4678	53717	CBP2862-DS	1605	143166	0.00646784	0.00389185	0.601724	rep2day3
AATTAGCTACGTGTAAGGGC	ChIPCRM5405-WT	320	3663	ChIPCRM5405-WT	166	16758	0.000668948	0.000266223	0.397974	rep2day3
AATTGGTTGAAACGGAAATG	hth_3-D71	9092	114613	hth_3-D71	964	65152	0.00388473	0.00756407	1.94713	rep2day3
ACAAACCACCCCCCACTACG	hth_3-WT	9776	116119	hth_3-WT	1334	130158	0.00537576	0.00813313	1.51293	rep2day3
ACAAGTGTCTTACCCATGCT	ChIPCRM5857-1	95	1065	ChIPCRM5857-1	245	20513	0.000987302	7.90351e-05	0.0800516	rep2day3
ACACACGACTAGGCATAGCG	ChIPCRM5432-WT	27506	498468	ChIPCRM5432-WT	1283	59281	0.00517024	0.0228836	4.42602	rep2day3
ACACGGAGGCACTCGGACAG	Act57B_Mef2_WT	418	4647	Act57B_Mef2_WT	109	148	0.000439249	0.000347754	0.791703	rep2day3
ACAGGGACACAAACCTGGCG	ChIPCRM2613-D1	6101	67402	ChIPCRM2613-D1	1736	163184	0.00699574	0.00507572	0.725544	rep2day3
ACATATCTTGGCCGTATTTC	ChIPCRM3407-D7	468	4866	ChIPCRM3407-D7	725	70992	0.00292161	0.000389352	0.133266	rep2day3
ACCAAAATTATTTGAAACTC	CBP2862-7	3439	38168	CBP2862-7	1048	102654	0.00422324	0.00286107	0.677459	rep2day3
ACCACTCGGATAACTAATTA	BTub60D_WT	1656	17782	BTub60D_WT	529	57828	0.00213177	0.00137771	0.646274	rep2day3
ACCCTCTCATAGGTGCCCTA	ChIPCRM3407-S	1638	17012	ChIPCRM3407-S	999	87686	0.00402577	0.00136273	0.338502	rep2day3
ACCGGCCCGTCTCCCCACCT	ChIPCRM2847-DS1	1757	17537	ChIPCRM2847-DS1	1958	190930	0.00789036	0.00146173	0.185256	rep2day3
ACCTCCCTATTGCGGCCCCT	ChIPCRM5792-D1	6832	78668	ChIPCRM5792-D1	613	57254	0.00247027	0.00568387	2.30091	rep2day3
ACCTGTCACAAACTTGCGGC	ChIPCRM3407-DS	3474	37060	ChIPCRM3407-DS	3326	339639	0.0134031	0.00289019	0.215635	rep2day3
ACGAAACAATACTCCAAGAA	ChIPCRM5432-71	33306	735444	ChIPCRM5432-71	1209	80167	0.00487203	0.0277089	5.68733	rep2day3
ACGATTATGTCCAGCACCTC	ChIPCRM2847-D1	465	5079	ChIPCRM2847-D1	1159	114499	0.00467054	0.000386856	0.0828289	rep2day3
ACGCCCGAGCATGCACATAT	CBP2862-DS7	16	58	CBP2862-DS7	551	52261	0.00222042	1.33112e-05	0.00599488	rep2day3
ACGGGATTATTGAATAAGCG	ChIPCRM5792-71	3627	39402	ChIPCRM5792-71	154	13291	0.00062059	0.00301748	4.86227	rep2day3
ACGTCTAATTAAAGTAAGAA	CG7759_33-D7	742	7200	CG7759_33-D7	1530	142765	0.0061656	0.000617306	0.100121	rep2day3
ACGTTCCACTTCTTGATTTT	ChIPCRM2613-WT	1136	11414	ChIPCRM2613-WT	227	17430	0.000914766	0.000945093	1.03315	rep2day3
ACTATCACCTAAATATAAAG	CG7759_33-D7	682	6773	CG7759_33-D7	2203	213909	0.00887766	0.000567389	0.063912	rep2day3
ACTATTTTAAAAAAATTTCT	ChIPCRM5432-1	39887	1185777	ChIPCRM5432-1	4703	224164	0.0189522	0.0331839	1.75093	rep2day3
ACTCGGCTTAAAGGCCCCAG	ChIPCRM2497-WT	6876	78330	ChIPCRM2497-WT	931	85716	0.00375175	0.00572048	1.52475	rep2day3
ACTCTACTCTGAGGACACGC	ChIPCRM5405-S7	303	2982	ChIPCRM5405-S7	219	19736	0.000882527	0.00025208	0.285635	rep2day3
ACTCTCGGAAGTCTCCCCTA	ChIPCRM5792-D7	15661	216735	ChIPCRM5792-D7	2837	287278	0.0114326	0.0130291	1.13965	rep2day3
ACTCTGATATAACGAGGAAC	ChIPCRM2613-D	4059	45003	ChIPCRM2613-D	761	66059	0.00306668	0.00337688	1.10115	rep2day3
ACTGAAAAGTTAACTAATTC	ChIPCRM5857-D1	498	4819	ChIPCRM5857-D1	1349	132367	0.00543621	0.00041431	0.0762131	rep2day3
ACTTCTAACTGACCCGTTTA	ChIPCRM2497-S	1137	11973	ChIPCRM2497-S	196	13303	0.000789842	0.000945925	1.19761	rep2day3
AGAAAATGATAAGGGTTTAA	ChIPCRM2000-D	699	7738	ChIPCRM2000-D	1851	187815	0.00745917	0.000581532	0.077962	rep2day3
AGAAGGTTTTTTTTGCTAAA	ChIPCRM5405-S7	285	2886	ChIPCRM5405-S7	332	35095	0.0013379	0.000237105	0.177223	rep2day3
AGACAAACTATACGAGTTAC	ChIPCRM5405-S	654	6455	ChIPCRM5405-S	407	36754	0.00164013	0.000544094	0.331738	rep2day3
AGACATCCACAAGAAAAAAA	ChIPCRM5432-71	16394	223514	ChIPCRM5432-71	1540	64078	0.0062059	0.013639	2.19774	rep2day3
AGAGAGTACTTAATACATTA	ChIPCRM5857-D	49	316	ChIPCRM5857-D	278	25577	0.00112029	4.07655e-05	0.0363885	rep2day3
AGAGATCTGGTATAAGTGAC	ChIPCRM5405-DS	29	333	ChIPCRM5405-DS	209	22150	0.000842229	2.41265e-05	0.028646	rep2day3
AGCAAAAAATGAAGACCTGT	CG7759_33-7	3556	40637	CG7759_33-7	605	62431	0.00243803	0.00295841	1.21344	rep2day3
AGCACCAAGCCAAAAAAGCT	ChIPCRM2847-D	273	2872	ChIPCRM2847-D	650	57475	0.00261937	0.000227122	0.0867085	rep2day3
AGCATCCAGGTCAAAAAAGA	ChIPCRM5792-D71	5150	57046	ChIPCRM5792-D71	307	11798	0.00123715	0.00428453	3.46323	rep2day3
AGCCAAGAACAAAGACTAGA	hth_3-7	13206	170050	hth_3-7	3122	269507	0.012581	0.0109867	0.873274	rep2day3
AGCCCGTTGCGGGGCTACAC	ChIPCRM5792-1	11019	139694	ChIPCRM5792-1	1333	120968	0.00537173	0.00916724	1.70657	rep2day3
AGCCGCCATTCAGCTACGAA	hth_3-1	6600	75933	hth_3-1	1124	107041	0.0045295	0.00549086	1.21224	rep2day3
AGCTAAAGAATAATATGACA	ChIPCRM2000-WT	431	4203	ChIPCRM2000-WT	871	91448	0.00350996	0.00035857	0.102158	rep2day3
AGGGATCTTTATTCAATGAG	ChIPCRM3407-WT	566	6552	ChIPCRM3407-WT	198	16976	0.000797901	0.000470883	0.590152	rep2day3
AGGTGGATTGAATCCGGAGG	CG7759_33-D	2442	26853	CG7759_33-D	189	15156	0.000761633	0.00203162	2.66745	rep2day3
AGTAAAGTTCGACAGCGATA	ChIPCRM3407-7	421	4692	ChIPCRM3407-7	522	55276	0.00210356	0.00035025	0.166504	rep2day3
AGTAATTGCCATTAGCGCCT	ChIPCRM2000-71	1167	12834	ChIPCRM2000-71	1077	103582	0.0043401	0.000970883	0.223701	rep2day3
AGTATCAGCTCTATCGCACG	ChIPCRM2000-D1	669	6775	ChIPCRM2000-D1	948	95926	0.00382025	0.000556573	0.14569	rep2day3
AGTCTAGTCAGAAGCCAGTT	ChIPCRM2847-D1	69	584	ChIPCRM2847-D1	194	23070	0.000781782	5.74044e-05	0.0734277	rep2day3
AGTGAGGCCATAAAAGTCTA	ChIPCRM2497-S1	5205	58348	ChIPCRM2497-S1	1596	142506	0.00643157	0.00433029	0.673287	rep2day3
AGTGCACGACATACTCTTAT	ChIPCRM5432-WT	972	9921	ChIPCRM5432-WT	1063	11448	0.00428368	0.000808654	0.188775	rep2day3
AGTTATTAAATTTTCCAGAA	ChIPCRM5857-1	22	181	ChIPCRM5857-1	214	19447	0.000862378	1.83029e-05	0.0212237	rep2day3
AGTTGGCGGCCTTTCCCTAT	ChIPCRM5432-D7	11315	141111	ChIPCRM5432-D7	915	50432	0.00368727	0.00941349	2.55297	rep2day3
ATAAAAAAATTGAAATATAA	ChIPCRM5432-D7	19516	311656	ChIPCRM5432-D7	1629	125465	0.00656455	0.0162363	2.47333	rep2day3
ATACCTGCGTACTACCTTTA	CBP2862-7	3868	43760	CBP2862-7	345	36838	0.00139028	0.00321798	2.31462	rep2day3
ATACGCAACTCATTGCGCGA	ChIPCRM2613-WT	3340	37630	ChIPCRM2613-WT	374	23844	0.00150715	0.00277871	1.84369	rep2day3
ATAGTTTAAACAGTGATAAG	ChIPCRM5792-71	3677	42260	ChIPCRM5792-71	532	34575	0.00214386	0.00305907	1.4269	rep2day3
ATATCTATATGCTGAGCTCA	CBP2862-DS	1207	13457	CBP2862-DS	299	29885	0.00120491	0.00100416	0.83339	rep2day3
ATATGGGATAAAGCAAGTGC	CG7759_33-WT	1986	21224	CG7759_33-WT	387	34893	0.00155953	0.00165225	1.05945	rep2day3
ATCAAAAGTATTGAGCAGAA	ChIPCRM5857-D	55	404	ChIPCRM5857-D	1171	123385	0.0047189	4.57571e-05	0.00969657	rep2day3
ATCATGCCCCAGCCCGCGGT	ChIPCRM2613-WT	7964	95134	ChIPCRM2613-WT	907	85885	0.00365503	0.00662563	1.81274	rep2day3
ATCGTGCCAAACCCGTAGAT	BTub60D_bap_Mut	409	4409	BTub60D_bap_Mut	75	8348	0.000302235	0.000340267	1.12583	rep2day3
ATGATAGTTCCACCAGCCAA	ChIPCRM5432-D	8585	104960	ChIPCRM5432-D	245	13733	0.000987302	0.00714227	7.23413	rep2day3
ATGATGAAGCTACATCCGGC	hth_3-WT	3716	41908	hth_3-WT	697	57124	0.00280877	0.00309152	1.10067	rep2day3
ATGCGGGGAATTGCCACAAG	ChIPCRM2613-D	3112	34809	ChIPCRM2613-D	523	54141	0.00210759	0.00258902	1.22843	rep2day3
ATGCGTAGCGATTAGGTTAC	CG7759_33-D	2412	26958	CG7759_33-D	551	52092	0.00222042	0.00200666	0.903729	rep2day3
ATGGGACCTTGCAGAGGCAT	ChIPCRM5405-DS7	597	6027	ChIPCRM5405-DS7	1125	116298	0.00453353	0.000496673	0.109555	rep2day3
ATGGTCCATCAAGTTTAAAA	hth_3-D1	2918	30775	hth_3-D1	662	55907	0.00266773	0.00242762	0.909996	rep2day3
ATTAAAATAAACGATCTCAA	CG7759_33-S7	1455	16813	CG7759_33-S7	148	10969	0.000596411	0.00121048	2.02961	rep2day3
ATTCGCTCGCCGAAATTCAA	ChIPCRM2847-DS	339	3719	ChIPCRM2847-DS	272	32926	0.00109611	0.00028203	0.257302	rep2day3
ATTTTAACCTCCTCTATGCA	ChIPCRM2613-1	6198	75691	ChIPCRM2613-1	922	83809	0.00371548	0.00515641	1.38782	rep2day3
CAATCAATACACGTTCACCA	ChIPCRM3407-7	17375	250909	ChIPCRM3407-7	1076	73744	0.00433607	0.0144551	3.33369	rep2day3
CACACACCTCAGATAGCACA	hth_3-WT	3322	33889	hth_3-WT	1159	106739	0.00467054	0.00276373	0.591737	rep2day3
CACCCCCAGCGCCCCCCTAT	hth_3-71	14425	185100	hth_3-71	1804	154707	0.00726977	0.0120009	1.65079	rep2day3
CACCTATGCTGCTAAATAGA	ChIPCRM2613-WT	2263	23273	ChIPCRM2613-WT	183	17286	0.000737454	0.0018827	2.55297	rep2day3
CAGACCGATTGATGTAATAA	ChIPCRM5432-D1	328	3000	ChIPCRM5432-D1	1899	190597	0.0076526	0.000272879	0.0356583	rep2day3
CAGAGAAAGACTTCGGAAAT	ChIPCRM5405-D7	3289	34798	ChIPCRM5405-D7	730	77264	0.00294176	0.00273628	0.930151	rep2day3
CAGCTTATATTTTTTCAGCA	CG7759_33-7	393	4155	CG7759_33-7	232	17174	0.000934915	0.000326956	0.349717	rep2day3
CAGGACTGAATTTTAGCAAA	ChIPCRM2847-WT	1927	20503	ChIPCRM2847-WT	1289	110532	0.00519442	0.00160316	0.308632	rep2day3
CAGTCTAAAATTGTACAATA	ChIPCRM3407-WT	191	2026	ChIPCRM3407-WT	217	23597	0.000874468	0.000158902	0.181713	rep2day3
CATAGAATCAGGACCGTTTC	CG7759_33-D7	438	4405	CG7759_33-D7	693	62886	0.00279265	0.000364393	0.130483	rep2day3
CATGAGATGCCAAACAATCC	CBP2862-7	2653	28953	CBP2862-7	169	15717	0.000681037	0.00220716	3.24088	rep2day3
CATGTAAGATACAATATTGC	ChIPCRM3407-D7	137	1346	ChIPCRM3407-D7	295	25500	0.00118879	0.000113977	0.0958762	rep2day3
CATTCTATAGAGCTATTACC	ChIPCRM2847-DS	335	3483	ChIPCRM2847-DS	298	34003	0.00120088	0.000278703	0.232082	rep2day3
CATTGAAGTCGGTGAAAAC	BTub60D_bap_Mut	987	10759	BTub60D_bap_Mut	1691	171726	0.0068144	0.000821133	0.1205	rep2day3
CCACACCTCAGGAACGCTAC	ChIPCRM5857-WT	551	5118	ChIPCRM5857-WT	3342	341961	0.0134676	0.000458403	0.0340375	rep2day3
CCAGATACAAATAGCAAACT	hth_3-1	14038	179451	hth_3-1	2888	208717	0.0116381	0.0116789	1.00351	rep2day3
CCATTCGCCTCTCATACGG	Act57B_Mef2_WT	21581	337033	Act57B_Mef2_WT	1596	66537	0.00643157	0.0179543	2.79159	rep2day3
CCATTGCCGTCACTCAATTC	ChIPCRM2497-S	2657	29855	ChIPCRM2497-S	665	60073	0.00267982	0.00221049	0.824864	rep2day3
CCCACCTTACCCGTACATAC	BTub60D_bap_Mut	3122	34189	BTub60D_bap_Mut	1066	86263	0.00429577	0.00259734	0.604628	rep2day3
CCCGCACAAGCGCTCCCCAA	CBP2862-S	4404	47739	CBP2862-S	1023	75503	0.00412249	0.0036639	0.888759	rep2day3
CCGCGGCCTACACGAGCCAA	ChIPCRM2497-1	1585	17301	ChIPCRM2497-1	605	50517	0.00243803	0.00131864	0.540862	rep2day3
CCGGCCCCTCCGCACCCCCC	ChIPCRM2000-D1	768	7935	ChIPCRM2000-D1	891	90836	0.00359056	0.000638936	0.177949	rep2day3
CCTAGCCGCCCGGGCCAGCC	ChIPCRM2847-1	247	2338	ChIPCRM2847-1	990	108141	0.00398951	0.000205491	0.0515079	rep2day3
CCTCAGCCTTGTCATTTCCG	hth_3-D7	1738	18693	hth_3-D7	342	21830	0.00137819	0.00144593	1.04915	rep2day3
CCTGCCCCCTACGTTATGTG	BTub60D_WT	8467	100192	BTub60D_WT	1807	170176	0.00728186	0.0070441	0.96735	rep2day3
CGAAAAGGACTCTAGGCAGT	ChIPCRM5405-WT	604	6447	ChIPCRM5405-WT	347	30091	0.00139834	0.000502497	0.359352	rep2day3
CGAACTAATAGGCCACAGTG	Act57B_Mef2_WT	23633	383064	Act57B_Mef2_WT	1394	70521	0.00561755	0.0196614	3.5	rep2day3
CGACTGCCAAATGAGAGATA	ChIPCRM5857-D	193	1678	ChIPCRM5857-D	1497	148315	0.00603262	0.000160566	0.0266163	rep2day3
CGAGACTCATACTCCTTTCG	ChIPCRM3407-S7	612	6144	ChIPCRM3407-S7	869	84646	0.0035019	0.000509152	0.145393	rep2day3
CGCAATCGTAGCACTTCAAC	CG7759_33-WT	1245	12543	CG7759_33-WT	309	28489	0.00124521	0.00103578	0.831808	rep2day3
CGCCTCCTATTGTCCATCTA	hth_3-D1	15775	215073	hth_3-D1	1976	163188	0.00796289	0.013124	1.64814	rep2day3
CGCCTTATAGGTAGTAAATA	CBP2862-DS7	1026	11728	CBP2862-DS7	1034	116663	0.00416682	0.000853579	0.204851	rep2day3
CGGATAAACACAAGTCACTT	ChIPCRM2847-DS	465	4353	ChIPCRM2847-DS	420	42618	0.00169252	0.000386856	0.228568	rep2day3
CGTAAGGCAAAAATAGGTCT	ChIPCRM2497-D	5995	66631	ChIPCRM2497-D	1497	145160	0.00603262	0.00498753	0.82676	rep2day3
CGTACCGCCATGACCCCACC	ChIPCRM2000-1	1733	19448	ChIPCRM2000-1	572	42918	0.00230505	0.00144177	0.625482	rep2day3
CGTAGTCCAGTGCAATCTCT	CBP2862-DS7	555	5749	CBP2862-DS7	754	77136	0.00303847	0.000461731	0.151962	rep2day3
CGTGAATTCGTTAGGTGGGG	ChIPCRM2613-D7	3189	34784	ChIPCRM2613-D7	589	52084	0.00237355	0.00265308	1.11777	rep2day3
CGTGCCATGCAACGTGTAAA	ChIPCRM5857-D1	125	868	ChIPCRM5857-D1	930	98453	0.00374772	0.000103994	0.0277485	rep2day3
CGTTCCAATTCGATGATAGC	ChIPCRM5432-7	34556	800392	ChIPCRM5432-7	2499	171223	0.0100705	0.0287488	2.85476	rep2day3
CTAATGTCCGAGTACCATCG	ChIPCRM5857-S	255	2379	ChIPCRM5857-S	973	90161	0.003921	0.000212147	0.0541053	rep2day3
CTAGATGGCTGCCCGGATCT	ChIPCRM2847-1	906	9327	ChIPCRM2847-1	1335	131568	0.00537979	0.000753745	0.140107	rep2day3
CTATTGCAACGGACTATCCT	ChIPCRM5405-DS	3230	34689	ChIPCRM5405-DS	1602	151610	0.00645575	0.00268719	0.416248	rep2day3
CTCCTGTCCCCAAAAGACAA	ChIPCRM2613-71	2876	30144	ChIPCRM2613-71	290	23476	0.00116864	0.00239268	2.0474	rep2day3
CTCTTCCAACCAAAAAATAA	ChIPCRM3407-D7	293	2736	ChIPCRM3407-D7	586	60522	0.00236147	0.000243761	0.103224	rep2day3
CTGGCCGCCCCACCCGCACC	ChIPCRM5432-D	29293	586130	ChIPCRM5432-D	2122	141925	0.00855125	0.0243703	2.84991	rep2day3
CTTAATTTCTATTTGTAAAA	ChIPCRM5792-71	5737	67188	ChIPCRM5792-71	763	76161	0.00307474	0.00477289	1.55229	rep2day3
CTTCTACGTACCCATGATAA	ChIPCRM2497-DS1	325	3382	ChIPCRM2497-DS1	497	50184	0.00200281	0.000270383	0.135002	rep2day3
CTTGAAGAACATACGTGCAT	ChIPCRM2613-7	3480	37952	ChIPCRM2613-7	571	50153	0.00230102	0.00289518	1.25822	rep2day3
GACATACAACAGTAGTCAAT	ChIPCRM5432-D1	286	2354	ChIPCRM5432-D1	2120	212653	0.00854319	0.000237937	0.0278511	rep2day3
GACCCTAGGATTCGTATGGG	ChIPCRM2613-D	1078	11858	ChIPCRM2613-D	85	9269	0.000342533	0.00089684	2.61826	rep2day3
GAGACACAGATTTGCGGGAT	ChIPCRM5792-D1	19773	295458	ChIPCRM5792-D1	2946	232590	0.0118718	0.0164501	1.38565	rep2day3
GAGACCGCCCCCAGCAACTA	ChIPCRM2497-D	8773	105780	ChIPCRM2497-D	1877	161554	0.00756394	0.00729868	0.964931	rep2day3
GAGCATGCGTAAAATAATCA	CG7759_33-S7	2038	21102	CG7759_33-S7	315	28562	0.00126939	0.00169551	1.33569	rep2day3
GAGGACTACACAACGCCGGC	ChIPCRM2000-WT	217	2131	ChIPCRM2000-WT	108	8362	0.000435219	0.000180533	0.414809	rep2day3
GAGGAGAACGCTCAGAGAAA	ChIPCRM2847-S1	1446	15054	ChIPCRM2847-S1	510	41571	0.0020552	0.001203	0.585343	rep2day3
GATAGGAAATGAGGAGTAAA	ChIPCRM5792-71	7101	84359	ChIPCRM5792-71	670	54546	0.00269997	0.00590766	2.18805	rep2day3
GATGCCGATATAAAGCGGTC	ChIPCRM2497-S1	4882	55374	ChIPCRM2497-S1	1239	112808	0.00499293	0.00406157	0.813465	rep2day3
GATTTGTGTGAGAAGATGTA	CBP2862-D	130	1208	CBP2862-D	225	20729	0.000906706	0.000108153	0.119282	rep2day3
GCATAAGCTTACATCGACTT	ChIPCRM2000-D71	221	2132	ChIPCRM2000-D71	1316	132363	0.00530322	0.000183861	0.0346696	rep2day3
GCCCTCTTGTGTAACCACTG	ChIPCRM2613-7	7857	90967	ChIPCRM2613-7	944	84065	0.00380414	0.00653662	1.71829	rep2day3
GCCTCCAATTACTTCCCTAA	ChIPCRM2497-DS1	3829	40318	ChIPCRM2497-DS1	1062	110596	0.00427965	0.00318553	0.744343	rep2day3
GCCTGATTTTATGCGACCAG	ChIPCRM5857-DS1	36	131	ChIPCRM5857-DS1	476	52418	0.00191819	2.99501e-05	0.0156138	rep2day3
GCGCCGAGAGATAAACAGTC	ChIPCRM5857-WT	190	1807	ChIPCRM5857-WT	1027	101635	0.00413861	0.00015807	0.038194	rep2day3
GCTATAGATCTCGCCTGACC	ChIPCRM2847-D	259	2641	ChIPCRM2847-D	545	53914	0.00219624	0.000215475	0.0981105	rep2day3
GCTCGAGGTCACCTAAATAT	ChIPCRM2847-1	59	587	ChIPCRM2847-1	150	13744	0.000604471	4.90849e-05	0.0812032	rep2day3
GGCAAACAGAATGGCTCTCC	hth_3-D71	4275	46577	hth_3-D71	2066	200821	0.00832558	0.00355658	0.427187	rep2day3
GGCATATGCTCTCACCGTTC	BTub60D_binI_binII_bap_Mut	432	3708	BTub60D_binI_binII_bap_Mut	2207	220550	0.00889378	0.000359402	0.0404105	rep2day3
GGCTATCTCGTGATATTTCG	ChIPCRM5405-DS7	1073	10828	ChIPCRM5405-DS7	1306	128462	0.00526292	0.00089268	0.169617	rep2day3
GGGCCATCCCAAAGACTCAC	hth_3-D7	2322	25543	hth_3-D7	543	56511	0.00218818	0.00193178	0.882825	rep2day3
GGTACGTTAGAGCCCCCCTT	ChIPCRM2497-WT	16765	233422	ChIPCRM2497-WT	3341	297626	0.0134636	0.0139476	1.03595	rep2day3
GTAAGATGGCATATCATTCC	ChIPCRM2847-D1	143	1465	ChIPCRM2847-D1	723	69014	0.00291355	0.000118969	0.0408329	rep2day3
GTACACATACTGTAAGTGCG	CG7759_33-S	13465	177152	CG7759_33-S	2543	239349	0.0102478	0.0112022	1.09313	rep2day3
GTACCGGTGGTCGGTCCGTC	ChIPCRM2847-S1	617	5816	ChIPCRM2847-S1	953	94302	0.0038404	0.000513312	0.133661	rep2day3
GTGAACTTGCCAGCGGTCGA	Act57B_Mef2_Mut	9974	119621	Act57B_Mef2_Mut	1422	128534	0.00573038	0.00829785	1.44804	rep2day3
GTGAAGACCAGAATAGTGTC	ChIPCRM5432-D	30326	604095	ChIPCRM5432-D	2419	173973	0.0097481	0.0252297	2.58816	rep2day3
GTGATGATCTTCAAAGCAAA	Act57B_Mef2_Mut	3278	35282	Act57B_Mef2_Mut	78	3008	0.000314325	0.00272713	8.67614	rep2day3
GTGCAGCATTGGCCACGCCA	ChIPCRM5432-D71	12277	156615	ChIPCRM5432-D71	622	34127	0.00250654	0.0102138	4.07487	rep2day3
GTGTGTCTAAAATGGTGATT	Act57B_Mef2_Mut	5257	60138	Act57B_Mef2_Mut	1566	131914	0.00631067	0.00437355	0.69304	rep2day3
GTTCGCACGGCTAACCCCTG	hth_3-D1	4155	64882	hth_3-D1	964	85001	0.00388473	0.00345674	0.889828	rep2day3
GTTCTAGTCTCTGTCGAGCG	ChIPCRM5432-D71	17723	260157	ChIPCRM5432-D71	2001	115617	0.00806364	0.0147446	1.82853	rep2day3
TAAAATAACTGGACCCCAAC	ChIPCRM5405-WT	616	6112	ChIPCRM5405-WT	315	29036	0.00126939	0.00051248	0.403722	rep2day3
TAAAATACGTGAAGAGAGAA	CBP2862-DS	1234	13377	CBP2862-DS	953	80143	0.0038404	0.00102662	0.267322	rep2day3
TAAAGTGAGTAACCAACAGA	ChIPCRM5432-1	53453	3392659	ChIPCRM5432-1	8494	485042	0.0342292	0.0444701	1.29919	rep2day3
TAAATCGAAATCACTAAATT	ChIPCRM2497-S	7276	86533	ChIPCRM2497-S	916	67465	0.0036913	0.00605325	1.63987	rep2day3
TAACAAAAAACGGGACACGC	hth_3-D1	6843	82742	hth_3-D1	796	62709	0.00320772	0.00569302	1.77479	rep2day3
TAACTAAGTACGAGGGAAAC	ChIPCRM5405-7	1188	12662	ChIPCRM5405-7	810	87346	0.00326414	0.000988354	0.302792	rep2day3
TAACTGGGAGATGGCGCAAA	hth_3-D	10028	121159	hth_3-D	1589	149540	0.00640336	0.00834278	1.30287	rep2day3
TAAGCATCTGCATTACAGCA	ChIPCRM2847-S1	5520	63168	ChIPCRM2847-S1	2827	265609	0.0113923	0.00459235	0.403112	rep2day3
TAATACTCAGACCGGCGAGA	ChIPCRM5857-DS1	145	1170	ChIPCRM5857-DS1	430	42761	0.00173282	0.000120632	0.0696164	rep2day3
TAATATGAAGGATTAGTTGC	CBP2862-D7	2803	31654	CBP2862-D7	524	40628	0.00211162	0.00233195	1.10434	rep2day3
TAATCATGGTTGTAGCGTTA	BTub60D_binI_binII_bap_Mut	5	16	BTub60D_binI_binII_bap_Mut	67	5636	0.000269997	4.15974e-06	0.0154066	rep2day3
TACAACATAACATATTAAAA	ChIPCRM2497-D	4765	53839	ChIPCRM2497-D	1297	119963	0.00522666	0.00396423	0.758464	rep2day3
TACAATCAGGTTATCGAGAC	ChIPCRM5857-WT	358	3255	ChIPCRM5857-WT	2311	230502	0.00931288	0.000297837	0.0319812	rep2day3
TACACGCTTTCCAGCCTGCA	CBP2862-S7	2780	30319	CBP2862-S7	838	80269	0.00337698	0.00231282	0.684878	rep2day3
TACTACCGGCACAAACTTAC	ChIPCRM5432-D71	11142	138985	ChIPCRM5432-D71	1546	103557	0.00623008	0.00926957	1.48787	rep2day3
TAGCTCATTGAAACCACCAA	ChIPCRM3407-DS	1020	11123	ChIPCRM3407-DS	858	80818	0.00345757	0.000848587	0.245429	rep2day3
TATACTATCATGCTATGCCC	hth_3-D	3344	37604	hth_3-D	1495	152946	0.00602456	0.00278203	0.461782	rep2day3
TATCCACCAGACGGATGCCC	ChIPCRM5792-D71	24525	411845	ChIPCRM5792-D71	4085	333493	0.0164618	0.0204035	1.23945	rep2day3
TATCGATAGTGTACAAGGAC	ChIPCRM3407-D7	613	6386	ChIPCRM3407-D7	1212	123245	0.00488412	0.000509984	0.104417	rep2day3
TCACATATAAAGGAGGAATG	ChIPCRM2497-D	1523	15987	ChIPCRM2497-D	432	29012	0.00174088	0.00126706	0.727827	rep2day3
TCACCATGCAACAAAACTCA	ChIPCRM5405-D7	364	3459	ChIPCRM5405-D7	453	39462	0.0018255	0.000302829	0.165888	rep2day3
TCACGATGACACCGTAGTAT	ChIPCRM2000-1	493	5246	ChIPCRM2000-1	331	34015	0.00133387	0.00041015	0.30749	rep2day3
TCATTAGGCTAAGCAGGTCC	hth_3-D	19372	286886	hth_3-D	3088	308864	0.012444	0.0161165	1.29512	rep2day3
TCCCATAATTCAATGAATCT	CBP2862-S	2266	22767	CBP2862-S	368	33194	0.00148297	0.00188519	1.27123	rep2day3
TCCCCCAAAATGAAAACAGG	ChIPCRM2497-1	11155	135605	ChIPCRM2497-1	3344	309388	0.0134757	0.00928038	0.688677	rep2day3
TCCCCCAACTACCTTTAGCG	ChIPCRM2613-7	8663	100159	ChIPCRM2613-7	1409	105682	0.00567799	0.00720717	1.26932	rep2day3
TCCCGATATGATGCAAGGCA	Act57B_Mef2_WT	14396	191848	Act57B_Mef2_WT	840	47969	0.00338504	0.0119767	3.53814	rep2day3
TCGAACCGCGCATCCAAACC	ChIPCRM5405-D	261	2606	ChIPCRM5405-D	249	20816	0.00100342	0.000217138	0.216398	rep2day3
TCGCGCCCCCTATAAAGCAA	ChIPCRM2000-1	697	7488	ChIPCRM2000-1	164	11172	0.000660888	0.000579868	0.877407	rep2day3
TCGGGAAATAAACACATGCT	ChIPCRM5792-7	7	7	ChIPCRM5792-7	237	302	0.000955064	5.82364e-06	0.00609764	rep2day3
TCGTATCATGTGCCCGGCGT	ChIPCRM3407-S	2066	22566	ChIPCRM3407-S	640	47830	0.00257907	0.0017188	0.666442	rep2day3
TCGTGCATGGACTCTTTTTT	ChIPCRM2497-S1	2259	23858	ChIPCRM2497-S1	972	100371	0.00391697	0.00187937	0.479802	rep2day3
TCTAAAGGAACTTGATCTTG	ChIPCRM5792-D7	8310	99736	ChIPCRM5792-D7	1752	127307	0.00706022	0.00691349	0.979218	rep2day3
TCTAACTAAGAAGATAAGCG	Act57B_Mef2_Mut	3	3	Act57B_Mef2_Mut	87	6485	0.000350593	2.49584e-06	0.00711892	rep2day3
TCTATTAAGTTGGTTAACGG	ChIPCRM3407-S7	560	5687	ChIPCRM3407-S7	545	46451	0.00219624	0.000465891	0.212131	rep2day3
TCTGCATATCAACGGGGACC	CBP2862-S	1989	21997	CBP2862-S	424	38298	0.00170864	0.00165474	0.968459	rep2day3
TCTTCATTCATTAATTAAGG	ChIPCRM5857-S	112	946	ChIPCRM5857-S	1066	95390	0.00429577	9.31782e-05	0.0216907	rep2day3
TGAATACGATAGAGTCTATT	ChIPCRM3407-WT	1193	12596	ChIPCRM3407-WT	484	42071	0.00195043	0.000992514	0.508871	rep2day3
TGAATAGGACGTCCACTTCC	ChIPCRM5792-1	2900	30099	ChIPCRM5792-1	87	7623	0.000350593	0.00241265	6.88163	rep2day3
TGAATGGTTCTATGCCAGGT	ChIPCRM5792-D1	5220	61025	ChIPCRM5792-D1	843	47097	0.00339713	0.00434277	1.27837	rep2day3
TGAGATATTACACACATCGC	ChIPCRM2613-1	8218	99176	ChIPCRM2613-1	2326	237090	0.00937333	0.00683695	0.729405	rep2day3
TGAGCTAGATGACCGCTGCA	CBP2862-D7	360	3716	CBP2862-D7	509	52175	0.00205117	0.000299501	0.146015	rep2day3
TGAGGCCGGCAAGGAATCAA	CG7759_33-WT	3750	38599	CG7759_33-WT	911	88129	0.00367115	0.00311981	0.849817	rep2day3
TGAGGTCAGCGACGCAAAGC	CBP2862-D	614	6104	CBP2862-D	589	52409	0.00237355	0.000510816	0.215211	rep2day3
TGCAAGCACATGAACAAAGG	CBP2862-D7	1617	17371	CBP2862-D7	362	25187	0.00145879	0.00134526	0.922176	rep2day3
TGCCAAACCCAACTATGAAA	CBP2862-7	810	8476	CBP2862-7	412	35972	0.00166028	0.000673878	0.405882	rep2day3
TGCGCTAGGGGTTAAACATA	ChIPCRM5792-7	7085	84266	ChIPCRM5792-7	1046	85000	0.00421518	0.00589435	1.39836	rep2day3
TGCTCAAGGCTCTTCTTAAG	CG7759_33-DS7	17122	246577	CG7759_33-DS7	1483	128913	0.0059762	0.0142446	2.38356	rep2day3
TGGAAAACTCGCTGATGACT	CG7759_33-DS	4842	53432	CG7759_33-DS	1160	81538	0.00467457	0.00402829	0.861746	rep2day3
TGGTACTCAAAAACAAAGGG	ChIPCRM3407-S	1255	12086	ChIPCRM3407-S	607	48102	0.00244609	0.00104409	0.426842	rep2day3
TGGTTAATTGCTAATAGCGT	CBP2862-S7	1088	11338	CBP2862-S7	374	29014	0.00150715	0.00090516	0.600578	rep2day3
TGTAAATCAACTGCGTAAAG	BTub60D_WT	1467	15799	BTub60D_WT	380	33081	0.00153133	0.00122047	0.797001	rep2day3
TGTACGAGAGGTCTACCTCC	hth_3-71	767	7659	hth_3-71	174	11630	0.000701186	0.000638104	0.910036	rep2day3
TGTACGCCAGAGGCCTCTTT	ChIPCRM2847-D	26	188	ChIPCRM2847-D	118	10805	0.000475517	2.16307e-05	0.0454887	rep2day3
TGTTGAGTGGATAATGACAG	CG7759_33-S	11331	141876	CG7759_33-S	2137	177729	0.00861169	0.0094268	1.09465	rep2day3
TTAAAAGAGAGAAAAGAATG	ChIPCRM5432-WT	3855	43352	ChIPCRM5432-WT	81	161	0.000326414	0.00320716	9.82543	rep2day3
TTAACAGAGTAGTACCCTGC	ChIPCRM5432-7	9110	111945	ChIPCRM5432-7	229	21984	0.000922825	0.00757905	8.21287	rep2day3
TTAGGCTACGAACGACGGCA	ChIPCRM3407-S7	77	574	ChIPCRM3407-S7	297	24949	0.00119685	6.406e-05	0.0535238	rep2day3
TTCAGAAAGTCATGAAAATA	hth_3-7	5782	66181	hth_3-7	899	70614	0.00362279	0.00481032	1.32779	rep2day3
TTCGATAACTTTACGCCTCA	CG7759_33-S7	5952	67263	CG7759_33-S7	1144	96597	0.0046101	0.00495176	1.07411	rep2day3
TTCGTGCATACAAATCACGA	ChIPCRM5432-D1	311	2836	ChIPCRM5432-D1	1742	171560	0.00701992	0.000258736	0.0368574	rep2day3
TTGGACCCTAATCCATCCGC	ChIPCRM2497-DS	773	7860	ChIPCRM2497-DS	283	20065	0.00114043	0.000643096	0.563904	rep2day3
TTTAAAGAGCGATCTTCGCG	ChIPCRM2497-DS1	2736	30522	ChIPCRM2497-DS1	222	12914	0.000894617	0.00227621	2.54434	rep2day3
TTTAGCGCCTTCCAAGTTAA	ChIPCRM2000-D71	476	4908	ChIPCRM2000-D71	2107	216725	0.0084908	0.000396007	0.0466396	rep2day3
TTTGGCCATTTTATCAGACG	CG7759_33-WT	2583	27734	CG7759_33-WT	1028	99307	0.00414264	0.00214892	0.518733	rep2day3
TTTTAAAGATAAGATCGGT	ChIPCRM2497-S	4002	46718	ChIPCRM2497-S	644	60551	0.00259519	0.00332946	1.28293	rep2day3
TTTTATACGACTCACAGCTG	CBP2862-WT	2991	33381	CBP2862-WT	1046	103259	0.00421518	0.00248836	0.590333	rep2day3

## Sheet: MEFCD2MINUSrep1
Enhancers	numTags	avgUMIcount	sdUMIcount	totalUMIcount	standardError
Act57B_Mef2_Mut	9	1.69324	0.478829	15.2391	0.15961
Act57B_Mef2_WT	9	5.70118	2.28649	51.3107	0.762164
BTub60D_bap_Mut	9	0.649909	0.272338	5.84918	0.0907793
BTub60D_binI_binII_bap_Mut	7	0.0735364	0.0291371	0.514755	0.0110128
BTub60D_WT	12	0.777446	0.485136	9.32936	0.140047
CBP2862-7	11	0.554127	0.386764	6.09539	0.116614
CBP2862-D	9	0.103326	0.0678164	0.929938	0.0226055
CBP2862-D7	7	0.340181	0.128587	2.38127	0.0486012
CBP2862-DS	8	0.35079	0.0536781	2.80632	0.0189781
CBP2862-DS7	9	0.0895009	0.0816099	0.805508	0.0272033
CBP2862-S	9	0.997526	0.442386	8.97773	0.147462
CBP2862-S7	7	0.376072	0.172588	2.6325	0.0652321
CG7759_33-7	6	0.953717	0.42377	5.7223	0.173003
CG7759_33-D	9	0.519883	0.152012	4.67894	0.0506708
CG7759_33-D7	9	0.103244	0.0517968	0.929199	0.0172656
CG7759_33-DS	6	0.690246	0.161112	4.14148	0.0657738
CG7759_33-S	6	0.909596	0.160808	5.45758	0.0656495
CG7759_33-S7	6	0.583293	0.245223	3.49976	0.100112
CG7759_33-WT	12	0.468067	0.129339	5.61681	0.0373368
ChIPCRM2000-1	5	0.196477	0.0980552	0.982385	0.0438516
ChIPCRM2000-71	6	0.177584	0.0360353	1.0655	0.0147113
ChIPCRM2000-D1	6	0.0632759	0.0142499	0.379655	0.00581751
ChIPCRM2000-D71	6	0.0344484	0.0214195	0.20669	0.00874448
ChIPCRM2000-WT	5	0.124017	0.0558154	0.620085	0.0249614
ChIPCRM2497-1	6	0.974246	0.231962	5.84547	0.0946981
ChIPCRM2497-D	12	0.954578	0.269448	11.4549	0.0777829
ChIPCRM2497-DS1	8	0.879769	0.404933	7.03815	0.143166
ChIPCRM2497-S	12	1.04984	0.276773	12.5981	0.0798975
ChIPCRM2497-S1	10	0.85658	0.242668	8.5658	0.0767384
ChIPCRM2497-WT	6	1.25096	0.155118	7.50573	0.0633266
ChIPCRM2613-1	6	0.867027	0.241591	5.20216	0.0986293
ChIPCRM2613-7	9	1.18024	0.391056	10.6221	0.130352
ChIPCRM2613-71	5	1.14301	0.542538	5.71503	0.24263
ChIPCRM2613-D	7	0.596557	0.194641	4.1759	0.0735673
ChIPCRM2613-D1	6	0.660592	0.147426	3.96355	0.0601865
ChIPCRM2613-WT	9	1.20884	0.378877	10.8796	0.126292
ChIPCRM2847-1	7	0.0831737	0.0498796	0.582216	0.0188527
ChIPCRM2847-D	9	0.0349296	0.0183337	0.314366	0.00611122
ChIPCRM2847-D1	9	0.0449414	0.026042	0.404472	0.00868068
ChIPCRM2847-DS	10	0.309209	0.300176	3.09209	0.0949241
ChIPCRM2847-DS1	5	0.127251	0.0568346	0.636255	0.0254172
ChIPCRM2847-S1	9	0.220318	0.119782	1.98286	0.0399272
ChIPCRM2847-WT	7	0.170638	0.0635897	1.19446	0.0240346
ChIPCRM3407-7	6	0.758175	0.665626	4.54905	0.271741
ChIPCRM3407-D7	9	0.0882557	0.0471041	0.794301	0.0157014
ChIPCRM3407-DS	6	0.160857	0.049873	0.965141	0.0203606
ChIPCRM3407-S	9	0.245949	0.151366	2.21354	0.0504554
ChIPCRM3407-S7	10	0.0702705	0.0458203	0.702705	0.0144897
ChIPCRM3407-WT	9	0.16106	0.0603931	1.44954	0.020131
ChIPCRM5405-D	7	0.256604	0.0905847	1.79623	0.0342378
ChIPCRM5405-D7	9	0.422849	0.533989	3.80565	0.177996
ChIPCRM5405-DS	7	0.234676	0.105713	1.64273	0.0399558
ChIPCRM5405-DS7	9	0.155084	0.0709824	1.39575	0.0236608
ChIPCRM5405-S7	4	0.128593	0.0645606	0.514374	0.0322803
ChIPCRM5405-WT	6	0.178563	0.080212	1.07138	0.0327464
ChIPCRM5432-1	6	2.78939	0.559148	16.7363	0.228271
ChIPCRM5432-7	6	5.34228	2.14596	32.0537	0.876083
ChIPCRM5432-71	9	4.19972	1.11264	37.7975	0.37088
ChIPCRM5432-D	10	3.35603	1.4266	33.5603	0.451131
ChIPCRM5432-D1	9	0.0160996	0.00719422	0.144896	0.00239807
ChIPCRM5432-D7	9	3.00332	1.29647	27.0299	0.432156
ChIPCRM5432-D71	8	3.30896	1.33557	26.4716	0.472196
ChIPCRM5432-WT	6	5.27791	1.83946	31.6674	0.750955
ChIPCRM5792-1	8	1.63433	0.91558	13.0746	0.323706
ChIPCRM5792-7	9	2.31755	0.722356	20.858	0.240785
ChIPCRM5792-71	10	1.30851	0.59519	13.0851	0.188216
ChIPCRM5792-D1	12	1.60743	0.442523	19.2892	0.127745
ChIPCRM5792-D7	6	1.1979	0.195349	7.18742	0.0797507
ChIPCRM5792-D71	6	1.12282	0.236418	6.73691	0.0965174
ChIPCRM5857-1	4	0.0127776	0.00968229	0.0511102	0.00484114
ChIPCRM5857-D	9	0.0118042	0.00813806	0.106238	0.00271269
ChIPCRM5857-D1	9	0.0252925	0.0292585	0.227633	0.00975285
ChIPCRM5857-DS1	6	0.0266508	0.0140538	0.159905	0.00573742
ChIPCRM5857-S	8	0.107562	0.135857	0.860498	0.0480325
ChIPCRM5857-WT	9	0.0188816	0.010876	0.169934	0.00362533
hth_3-1	6	1.11492	0.244662	6.68954	0.099883
hth_3-7	6	0.943054	0.206177	5.65832	0.0841715
hth_3-71	6	1.09363	0.257902	6.56179	0.105288
hth_3-D	9	0.97471	0.149826	8.77239	0.049942
hth_3-D1	12	1.06231	0.297589	12.7477	0.0859065
hth_3-D7	6	1.29846	0.501343	7.79076	0.204672
hth_3-D71	6	1.21069	0.379796	7.26417	0.155051
hth_3-WT	9	1.09737	0.460714	9.87636	0.153571

## Sheet: MEFCD2MINUSrep2
Enhancers	numTags	avgUMIcount	sdUMIcount	totalUMIcount	standardError
Act57B_Mef2_Mut	11	1.5269	2.44323	16.7959	0.736662
Act57B_Mef2_WT	11	4.62425	2.57689	50.8668	0.776961
BTub60D_bap_Mut	9	0.351982	0.349351	3.16784	0.11645
BTub60D_binI_binII_bap_Mut	8	0.0538682	0.0348782	0.430946	0.0123313
BTub60D_WT	9	0.589775	0.221901	5.30797	0.0739671
CBP2862-7	8	1.19788	1.04355	9.58306	0.36895
CBP2862-D	9	0.156043	0.0435335	1.40439	0.0145112
CBP2862-D7	7	0.773181	0.438226	5.41227	0.165634
CBP2862-DS	8	0.459039	0.195483	3.67231	0.0691135
CBP2862-DS7	8	0.12893	0.0921532	1.03144	0.0325811
CBP2862-S	8	1.28002	0.389006	10.2402	0.137534
CBP2862-S7	9	0.538254	0.115018	4.84429	0.0383394
CG7759_33-7	4	0.953983	0.413621	3.81593	0.20681
CG7759_33-D	7	1.083	0.77993	7.58097	0.294786
CG7759_33-D7	9	0.103483	0.0484723	0.931351	0.0161574
CG7759_33-DS	6	1.05499	0.573449	6.32997	0.23411
CG7759_33-S	6	1.05019	0.143808	6.30115	0.0587095
CG7759_33-S7	10	1.18349	0.585049	11.8349	0.185009
CG7759_33-WT	12	0.655121	0.263065	7.86145	0.0759404
ChIPCRM2000-1	8	0.548318	0.281669	4.38654	0.099585
ChIPCRM2000-71	6	0.21451	0.0434274	1.28706	0.0177292
ChIPCRM2000-D1	6	0.209308	0.195429	1.25585	0.0797835
ChIPCRM2000-D71	6	0.0678683	0.0424597	0.40721	0.0173341
ChIPCRM2000-WT	6	0.385576	0.318439	2.31346	0.130002
ChIPCRM2497-1	6	0.64934	0.261578	3.89604	0.106789
ChIPCRM2497-D	12	0.961651	0.208409	11.5398	0.0601624
ChIPCRM2497-DS1	7	1.24572	0.951226	8.72001	0.35953
ChIPCRM2497-S	12	1.08097	0.581163	12.9717	0.167767
ChIPCRM2497-S1	9	0.817592	0.327298	7.35833	0.109099
ChIPCRM2497-WT	6	1.35336	0.446194	8.12018	0.182158
ChIPCRM2613-1	6	0.657865	0.381085	3.94719	0.155577
ChIPCRM2613-7	9	1.5887	0.710353	14.2983	0.236784
ChIPCRM2613-71	4	1.28131	0.624951	5.12523	0.312475
ChIPCRM2613-D	8	1.23104	0.772617	9.84832	0.273161
ChIPCRM2613-D1	6	0.662875	0.147747	3.97725	0.0603173
ChIPCRM2613-WT	11	1.31109	0.63926	14.422	0.192744
ChIPCRM2847-1	7	0.0783965	0.0351818	0.548776	0.0132975
ChIPCRM2847-D	9	0.072708	0.0464216	0.654372	0.0154739
ChIPCRM2847-D1	10	0.0675503	0.0426265	0.675503	0.0134797
ChIPCRM2847-DS	7	0.210665	0.0896935	1.47465	0.0339009
ChIPCRM2847-S1	9	0.32003	0.174654	2.88027	0.0582179
ChIPCRM2847-WT	4	0.268068	0.108571	1.07227	0.0542855
ChIPCRM3407-7	6	1.3149	1.39585	7.8894	0.569855
ChIPCRM3407-D7	11	0.120313	0.0538801	1.32345	0.0162455
ChIPCRM3407-DS	6	0.178611	0.0602121	1.07167	0.0245815
ChIPCRM3407-S	9	0.41548	0.223883	3.73932	0.0746277
ChIPCRM3407-S7	10	0.112175	0.0465327	1.12175	0.0147149
ChIPCRM3407-WT	8	0.233392	0.213448	1.86714	0.0754652
ChIPCRM5405-D	4	0.275737	0.133344	1.10295	0.0666722
ChIPCRM5405-D7	8	0.263125	0.279261	2.105	0.0987337
ChIPCRM5405-DS	4	0.294589	0.180806	1.17835	0.0904032
ChIPCRM5405-DS7	9	0.289796	0.14312	2.60816	0.0477067
ChIPCRM5405-S7	6	0.232438	0.0614023	1.39463	0.0250674
ChIPCRM5405-WT	8	0.339685	0.127288	2.71748	0.0450029
ChIPCRM5432-1	6	2.41608	0.82107	14.4965	0.3352
ChIPCRM5432-7	6	7.42997	7.30643	44.5798	2.98284
ChIPCRM5432-71	9	4.79256	1.99082	43.133	0.663608
ChIPCRM5432-D	7	3.88903	1.66324	27.2232	0.628646
ChIPCRM5432-D1	9	0.0245754	0.00807535	0.221179	0.00269178
ChIPCRM5432-D7	8	3.30334	0.876514	26.4267	0.309894
ChIPCRM5432-D71	8	3.38045	2.36667	27.0436	0.836744
ChIPCRM5432-WT	8	6.72668	4.0999	53.8135	1.44953
ChIPCRM5792-1	8	2.59762	1.86025	20.781	0.657697
ChIPCRM5792-7	9	2.78969	1.45389	25.1072	0.484631
ChIPCRM5792-71	9	2.01164	1.19449	18.1048	0.398164
ChIPCRM5792-D1	11	1.42665	0.621981	15.6932	0.187534
ChIPCRM5792-D7	6	1.40264	0.41217	8.41582	0.168268
ChIPCRM5792-D71	6	1.50686	1.06284	9.04113	0.433903
ChIPCRM5857-1	5	0.0352418	0.0252933	0.176209	0.0113115
ChIPCRM5857-D	11	0.017682	0.0102534	0.194502	0.00309151
ChIPCRM5857-D1	9	0.0508923	0.0523293	0.45803	0.0174431
ChIPCRM5857-DS1	6	0.026041	0.0235846	0.156246	0.00962835
ChIPCRM5857-S	8	0.0848472	0.141431	0.678778	0.0500036
ChIPCRM5857-WT	9	0.0317587	0.012126	0.285828	0.004042
hth_3-1	6	1.17393	0.184234	7.04358	0.0752132
hth_3-7	6	1.25856	0.342799	7.55135	0.139947
hth_3-71	5	1.29148	0.360876	6.45738	0.161389
hth_3-D	9	1.00261	0.487247	9.02348	0.162416
hth_3-D1	12	1.43234	0.600937	17.1881	0.173476
hth_3-D7	6	1.10022	0.751332	6.60131	0.30673
hth_3-D71	8	1.00746	0.636895	8.05969	0.225176
hth_3-WT	9	1.13638	0.318466	10.2274	0.106155

## Sheet: TWICD2PLUS_CIresults
enhancerA	enhancerB	C-I t statistic	adjusted p-value	significant
Act57B_Mef2_Mut	Act57B_Mef2_WT	-6.45799	0	*
BTub60D_bap_Mut	BTub60D_binI_binII_bap_Mut	5.85961	0	*
BTub60D_bap_Mut	BTub60D_WT	-1.993	0.0258	*
BTub60D_binI_binII_bap_Mut	BTub60D_WT	-7.9533	0	*
hth_3-1	hth_3-Z	-0.186404	0.4975
hth_3-1	hth_3-Z1	-0.914683	0.6377
hth_3-Z	hth_3-Z1	-0.681242	0.6346
hth_3-1	hth_3-D	1.59799	0.2318
hth_3-Z	hth_3-D	1.66429	0.2376
hth_3-Z1	hth_3-D	2.41055	0.2711
hth_3-1	hth_3-D1	-0.538569	0.5924
hth_3-Z	hth_3-D1	-0.290304	0.5694
hth_3-Z1	hth_3-D1	0.496326	0.544
hth_3-D	hth_3-D1	-2.31838	0.1697
hth_3-1	hth_3-DZ	-0.758623	0.7021
hth_3-Z	hth_3-DZ	-0.535261	0.555
hth_3-Z1	hth_3-DZ	0.14598	0.4953
hth_3-D	hth_3-DZ	-2.25064	0.133
hth_3-D1	hth_3-DZ	-0.327762	0.5789
hth_3-1	hth_3-DZ1	-0.255764	0.5327
hth_3-Z	hth_3-DZ1	-0.06488	0.5107
hth_3-Z1	hth_3-DZ1	0.616362	0.6303
hth_3-D	hth_3-DZ1	-1.73536	0.2475
hth_3-D1	hth_3-DZ1	0.215387	0.5054
hth_3-DZ	hth_3-DZ1	0.470381	0.527
hth_3-1	hth_3-WT	-0.252145	0.5103
hth_3-Z	hth_3-WT	-0.041459	0.5015
hth_3-Z1	hth_3-WT	0.704804	0.6775
hth_3-D	hth_3-WT	-1.90708	0.2164
hth_3-D1	hth_3-WT	0.27962	0.5466
hth_3-DZ	hth_3-WT	0.54489	0.6333
hth_3-DZ1	hth_3-WT	0.029613	0.4882
ChIPCRM2000-1	ChIPCRM2000-Z	2.77883	0.0233	*
ChIPCRM2000-1	ChIPCRM2000-Z1	1.58113	0.1166
ChIPCRM2000-Z	ChIPCRM2000-Z1	-1.3355	0.1438
ChIPCRM2000-1	ChIPCRM2000-D1	3.14766	0.0139	*
ChIPCRM2000-Z	ChIPCRM2000-D1	0.014675	0.4942
ChIPCRM2000-Z1	ChIPCRM2000-D1	1.50955	0.118
ChIPCRM2000-1	ChIPCRM2000-DZ1	3.45415	0.0125	*
ChIPCRM2000-Z	ChIPCRM2000-DZ1	0.278841	0.4191
ChIPCRM2000-Z1	ChIPCRM2000-DZ1	1.80489	0.0869
ChIPCRM2000-D1	ChIPCRM2000-DZ1	0.295346	0.4441
ChIPCRM2000-1	ChIPCRM2000-WT	0.759548	0.2834
ChIPCRM2000-Z	ChIPCRM2000-WT	-2.13108	0.0517
ChIPCRM2000-Z1	ChIPCRM2000-WT	-0.851375	0.2736
ChIPCRM2000-D1	ChIPCRM2000-WT	-2.41791	0.0328	*
ChIPCRM2000-DZ1	ChIPCRM2000-WT	-2.7244	0.0199	*
ChIPCRM2497-1	ChIPCRM2497-D	-1.96387	0.046	*
ChIPCRM2497-1	ChIPCRM2497-DS1	0.06734	0.4733
ChIPCRM2497-D	ChIPCRM2497-DS1	2.30731	0.0271	*
ChIPCRM2497-1	ChIPCRM2497-S	-2.65528	0.016	*
ChIPCRM2497-D	ChIPCRM2497-S	-0.876019	0.2627
ChIPCRM2497-DS1	ChIPCRM2497-S	-3.0772	0.0256	*
ChIPCRM2497-1	ChIPCRM2497-S1	-0.150458	0.472
ChIPCRM2497-D	ChIPCRM2497-S1	2.16944	0.0327	*
ChIPCRM2497-DS1	ChIPCRM2497-S1	-0.248855	0.5028
ChIPCRM2497-S	ChIPCRM2497-S1	2.98134	0.0167	*
ChIPCRM2497-1	ChIPCRM2497-WT	-2.49991	0.0198	*
ChIPCRM2497-D	ChIPCRM2497-WT	-0.922782	0.2705
ChIPCRM2497-DS1	ChIPCRM2497-WT	-2.80586	0.0179	*
ChIPCRM2497-S	ChIPCRM2497-WT	-0.188603	0.4911
ChIPCRM2497-S1	ChIPCRM2497-WT	-2.69343	0.0181	*
ChIPCRM2613-1	ChIPCRM2613-Z	-1.33689	0.1575
ChIPCRM2613-1	ChIPCRM2613-Z1	-0.578931	0.3032
ChIPCRM2613-Z	ChIPCRM2613-Z1	0.658784	0.2965
ChIPCRM2613-1	ChIPCRM2613-D	1.25977	0.1614
ChIPCRM2613-Z	ChIPCRM2613-D	2.63542	0.03	*
ChIPCRM2613-Z1	ChIPCRM2613-D	1.75468	0.109
ChIPCRM2613-1	ChIPCRM2613-D1	2.5087	0.0307	*
ChIPCRM2613-Z	ChIPCRM2613-D1	3.74642	0.0043	*
ChIPCRM2613-Z1	ChIPCRM2613-D1	2.88822	0.0236	*
ChIPCRM2613-D	ChIPCRM2613-D1	1.4092	0.1563
ChIPCRM2613-1	ChIPCRM2613-WT	0.215626	0.4152
ChIPCRM2613-Z	ChIPCRM2613-WT	1.55251	0.1378
ChIPCRM2613-Z1	ChIPCRM2613-WT	0.778562	0.2756
ChIPCRM2613-D	ChIPCRM2613-WT	-1.0379	0.2084
ChIPCRM2613-D1	ChIPCRM2613-WT	-2.30907	0.0395	*
ChIPCRM2847-1	ChIPCRM2847-D	1.19728	0.1916
ChIPCRM2847-1	ChIPCRM2847-D1	0.107088	0.5058
ChIPCRM2847-D	ChIPCRM2847-D1	-0.963794	0.2232
ChIPCRM2847-1	ChIPCRM2847-DS	-4.58338	0	*
ChIPCRM2847-D	ChIPCRM2847-DS	-5.65426	0	*
ChIPCRM2847-D1	ChIPCRM2847-DS	-4.28179	0.0001	*
ChIPCRM2847-1	ChIPCRM2847-DS1	-3.55533	0.0008	*
ChIPCRM2847-D	ChIPCRM2847-DS1	-4.62621	0	*
ChIPCRM2847-D1	ChIPCRM2847-DS1	-3.34331	0.0014	*
ChIPCRM2847-DS	ChIPCRM2847-DS1	0.938474	0.2179
ChIPCRM2847-1	ChIPCRM2847-S1	-5.05253	0	*
ChIPCRM2847-D	ChIPCRM2847-S1	-6.24982	0	*
ChIPCRM2847-D1	ChIPCRM2847-S1	-4.62621	0	*
ChIPCRM2847-DS	ChIPCRM2847-S1	0.064252	0.4982
ChIPCRM2847-DS1	ChIPCRM2847-S1	-0.963794	0.2381
ChIPCRM2847-1	ChIPCRM2847-WT	-5.17226	0	*
ChIPCRM2847-D	ChIPCRM2847-WT	-6.36954	0	*
ChIPCRM2847-D1	ChIPCRM2847-WT	-4.7333	0	*
ChIPCRM2847-DS	ChIPCRM2847-WT	-0.042835	0.483
ChIPCRM2847-DS1	ChIPCRM2847-WT	-1.07088	0.2173
ChIPCRM2847-S1	ChIPCRM2847-WT	-0.119728	0.528
CBP2862-Z	CBP2862-D	5.55505	0	*
CBP2862-Z	CBP2862-DZ	2.58606	0.0157	*
CBP2862-D	CBP2862-DZ	-1.9757	0.0391	*
CBP2862-Z	CBP2862-DS	2.27415	0.0268	*
CBP2862-D	CBP2862-DS	-2.96371	0.0062	*
CBP2862-DZ	CBP2862-DS	-0.593085	0.3111
CBP2862-Z	CBP2862-DSZ	6.23505	0	*
CBP2862-D	CBP2862-DSZ	0.648354	0.303
CBP2862-DZ	CBP2862-DSZ	2.52366	0.0169	*
CBP2862-DS	CBP2862-DSZ	3.5927	0.0012	*
CBP2862-Z	CBP2862-S	0.511716	0.3289
CBP2862-D	CBP2862-S	-4.80863	0	*
CBP2862-DZ	CBP2862-S	-2.08833	0.034	*
CBP2862-DS	CBP2862-S	-1.70135	0.0661
CBP2862-DSZ	CBP2862-S	-5.45698	0	*
CBP2862-Z	CBP2862-SZ	2.21171	0.029	*
CBP2862-D	CBP2862-SZ	-3.18774	0.0037	*
CBP2862-DZ	CBP2862-SZ	-0.718435	0.2894
CBP2862-DS	CBP2862-SZ	-0.128856	0.449
CBP2862-DSZ	CBP2862-SZ	-3.83609	0.0006	*
CBP2862-S	CBP2862-SZ	1.62088	0.0738
CBP2862-Z	CBP2862-WT	-0.431262	0.3463
CBP2862-D	CBP2862-WT	-4.57397	0.0001	*
CBP2862-DZ	CBP2862-WT	-2.45464	0.0186	*
CBP2862-DS	CBP2862-WT	-2.13679	0.0324	*
CBP2862-DSZ	CBP2862-WT	-5.08258	0	*
CBP2862-S	CBP2862-WT	-0.801768	0.2711
CBP2862-SZ	CBP2862-WT	-2.07329	0.0333	*
ChIPCRM3407-Z	ChIPCRM3407-DZ	1.6762	0.1078
ChIPCRM3407-Z	ChIPCRM3407-DS	-0.213485	0.416
ChIPCRM3407-DZ	ChIPCRM3407-DS	-2.02822	0.0727
ChIPCRM3407-Z	ChIPCRM3407-S	-2.13861	0.0711
ChIPCRM3407-DZ	ChIPCRM3407-S	-4.67217	0.0002	*
ChIPCRM3407-DS	ChIPCRM3407-S	-2.018	0.062
ChIPCRM3407-Z	ChIPCRM3407-SZ	0.512979	0.3522
ChIPCRM3407-DZ	ChIPCRM3407-SZ	-1.50649	0.1158
ChIPCRM3407-DS	ChIPCRM3407-SZ	0.804652	0.2899
ChIPCRM3407-S	ChIPCRM3407-SZ	3.37343	0.0058	*
ChIPCRM3407-Z	ChIPCRM3407-WT	-0.701098	0.3043
ChIPCRM3407-DZ	ChIPCRM3407-WT	-2.77813	0.0199	*
ChIPCRM3407-DS	ChIPCRM3407-WT	-0.500712	0.3316
ChIPCRM3407-S	ChIPCRM3407-WT	1.62683	0.1038
ChIPCRM3407-SZ	ChIPCRM3407-WT	-1.4739	0.1106
ChIPCRM5405-D	ChIPCRM5405-DZ	-0.9565	0.7233
ChIPCRM5405-D	ChIPCRM5405-DS	-1.1572	0.8886
ChIPCRM5405-DZ	ChIPCRM5405-DS	-0.306951	0.499
ChIPCRM5405-D	ChIPCRM5405-DSZ	-0.55905	0.5528
ChIPCRM5405-DZ	ChIPCRM5405-DSZ	0.424891	0.5049
ChIPCRM5405-DS	ChIPCRM5405-DSZ	0.686986	0.6509
ChIPCRM5405-D	ChIPCRM5405-S	-1.28897	1
ChIPCRM5405-DZ	ChIPCRM5405-S	-0.488927	0.5491
ChIPCRM5405-DS	ChIPCRM5405-S	-0.1832	0.4728
ChIPCRM5405-DSZ	ChIPCRM5405-S	-0.848026	0.7024
ChIPCRM5405-D	ChIPCRM5405-SZ	-0.69531	0.7362
ChIPCRM5405-DZ	ChIPCRM5405-SZ	0.076918	0.493
ChIPCRM5405-DS	ChIPCRM5405-SZ	0.322231	0.5242
ChIPCRM5405-DSZ	ChIPCRM5405-SZ	-0.256394	0.466
ChIPCRM5405-S	ChIPCRM5405-SZ	0.475436	0.5145
ChIPCRM5405-D	ChIPCRM5405-WT	-1.52863	1
ChIPCRM5405-DZ	ChIPCRM5405-WT	-0.636144	0.6163
ChIPCRM5405-DS	ChIPCRM5405-WT	-0.272807	0.4857
ChIPCRM5405-DSZ	ChIPCRM5405-WT	-1.04835	0.7891
ChIPCRM5405-S	ChIPCRM5405-WT	-0.063849	0.4747
ChIPCRM5405-SZ	ChIPCRM5405-WT	-0.580255	0.5932
ChIPCRM5432-1	ChIPCRM5432-Z	-2.24725	0.0365	*
ChIPCRM5432-1	ChIPCRM5432-Z1	-1.58748	0.1103
ChIPCRM5432-Z	ChIPCRM5432-Z1	0.874264	0.2572
ChIPCRM5432-1	ChIPCRM5432-D	-0.2224	0.4277
ChIPCRM5432-Z	ChIPCRM5432-D	2.23934	0.0341	*
ChIPCRM5432-Z1	ChIPCRM5432-D	1.5262	0.1161
ChIPCRM5432-1	ChIPCRM5432-D1	3.19797	0.0046	*
ChIPCRM5432-Z	ChIPCRM5432-D1	5.65971	0	*
ChIPCRM5432-Z1	ChIPCRM5432-D1	5.35029	0	*
ChIPCRM5432-D	ChIPCRM5432-D1	3.82409	0.0008	*
ChIPCRM5432-1	ChIPCRM5432-DZ	-0.937391	0.2469
ChIPCRM5432-Z	ChIPCRM5432-DZ	1.46502	0.1224
ChIPCRM5432-Z1	ChIPCRM5432-DZ	0.680011	0.304
ChIPCRM5432-D	ChIPCRM5432-DZ	-0.800624	0.2716
ChIPCRM5432-D1	ChIPCRM5432-DZ	-4.51053	0.0001	*
ChIPCRM5432-1	ChIPCRM5432-DZ1	-0.391118	0.3904
ChIPCRM5432-Z	ChIPCRM5432-DZ1	2.07063	0.0464	*
ChIPCRM5432-Z1	ChIPCRM5432-DZ1	1.33757	0.1451
ChIPCRM5432-D	ChIPCRM5432-DZ1	-0.188632	0.4255
ChIPCRM5432-D1	ChIPCRM5432-DZ1	-4.01272	0.0005	*
ChIPCRM5432-DZ	ChIPCRM5432-DZ1	0.617624	0.3146
ChIPCRM5432-1	ChIPCRM5432-WT	-2.68704	0.0148	*
ChIPCRM5432-Z	ChIPCRM5432-WT	-0.35495	0.3898
ChIPCRM5432-Z1	ChIPCRM5432-WT	-1.30618	0.1451
ChIPCRM5432-D	ChIPCRM5432-WT	-2.73381	0.0147	*
ChIPCRM5432-D1	ChIPCRM5432-WT	-6.31092	0	*
ChIPCRM5432-DZ	ChIPCRM5432-WT	-1.91031	0.0613
ChIPCRM5432-DZ1	ChIPCRM5432-WT	-2.55737	0.0187	*
ChIPCRM5792-1	ChIPCRM5792-Z	-1.46915	0.2227
ChIPCRM5792-1	ChIPCRM5792-Z1	0.237548	0.5545
ChIPCRM5792-Z	ChIPCRM5792-Z1	1.66284	0.2575
ChIPCRM5792-1	ChIPCRM5792-D1	0.249495	0.603
ChIPCRM5792-Z	ChIPCRM5792-D1	1.82009	0.2817
ChIPCRM5792-Z1	ChIPCRM5792-D1	-0.011854	0.4953
ChIPCRM5792-1	ChIPCRM5792-DZ	0.301136	0.7168
ChIPCRM5792-Z	ChIPCRM5792-DZ	1.61519	0.2118
ChIPCRM5792-Z1	ChIPCRM5792-DZ	0.080148	0.5017
ChIPCRM5792-D1	ChIPCRM5792-DZ	0.097392	0.5324
ChIPCRM5792-1	ChIPCRM5792-DZ1	0.535629	0.7434
ChIPCRM5792-Z	ChIPCRM5792-DZ1	2.00478	0.3807
ChIPCRM5792-Z1	ChIPCRM5792-DZ1	0.282088	0.6493
ChIPCRM5792-D1	ChIPCRM5792-DZ1	0.323116	0.8015
ChIPCRM5792-DZ	ChIPCRM5792-DZ1	0.177944	0.5372
ChIPCRM5857-1	ChIPCRM5857-D	0.236105	0.4364
ChIPCRM5857-1	ChIPCRM5857-D1	1.17924	0.3679
ChIPCRM5857-D	ChIPCRM5857-D1	0.972623	0.3606
ChIPCRM5857-1	ChIPCRM5857-DS1	0.464514	0.4396
ChIPCRM5857-D	ChIPCRM5857-DS1	0.245943	0.4656
ChIPCRM5857-D1	ChIPCRM5857-DS1	-0.670389	0.4221
ChIPCRM5857-1	ChIPCRM5857-S	-1.16308	0.3146
ChIPCRM5857-D	ChIPCRM5857-S	-1.47704	0.2766
ChIPCRM5857-D1	ChIPCRM5857-S	-2.6188	0.093
ChIPCRM5857-DS1	ChIPCRM5857-S	-1.67193	0.2559
ChIPCRM5857-1	ChIPCRM5857-WT	0.565388	0.4312
ChIPCRM5857-D	ChIPCRM5857-WT	0.330643	0.4641
ChIPCRM5857-D1	ChIPCRM5857-WT	-0.686305	0.4654
ChIPCRM5857-DS1	ChIPCRM5857-WT	0.056538	0.4776
ChIPCRM5857-S	ChIPCRM5857-WT	1.93249	0.2265
CG7759_33-Z	CG7759_33-D	1.90426	0.0729
CG7759_33-Z	CG7759_33-DZ	3.06837	0.009	*
CG7759_33-D	CG7759_33-DZ	1.30152	0.1741
CG7759_33-Z	CG7759_33-DS	1.73178	0.0853
CG7759_33-D	CG7759_33-DS	-0.007185	0.4971
CG7759_33-DZ	CG7759_33-DS	-1.1713	0.1728
CG7759_33-Z	CG7759_33-S	-0.531342	0.3302
CG7759_33-D	CG7759_33-S	-2.48632	0.0341	*
CG7759_33-DZ	CG7759_33-S	-3.65043	0.0032	*
CG7759_33-DS	CG7759_33-S	-2.26313	0.0489	*
CG7759_33-Z	CG7759_33-SZ	1.19252	0.1789
CG7759_33-D	CG7759_33-SZ	-0.84406	0.2487
CG7759_33-DZ	CG7759_33-SZ	-2.17939	0.0446	*
CG7759_33-DS	CG7759_33-SZ	-0.743674	0.2686
CG7759_33-S	CG7759_33-SZ	1.78658	0.0839
CG7759_33-Z	CG7759_33-WT	3.13588	0.0099	*
CG7759_33-D	CG7759_33-WT	1.27973	0.1667
CG7759_33-DZ	CG7759_33-WT	-0.111654	0.4786
CG7759_33-DS	CG7759_33-WT	1.13619	0.1714
CG7759_33-S	CG7759_33-WT	3.74942	0.0048	*
CG7759_33-SZ	CG7759_33-WT	2.22369	0.0459	*

## Sheet: MEFCD2MINUScombined_CIresults
enhancerA	enhancerB	C-I t statistic	adjusted p-value	significant
hth_3-1	hth_3-Z	0.493288	0.6707
hth_3-1	hth_3-Z1	-0.176454	0.5474
hth_3-Z	hth_3-Z1	-0.6589	0.7954
hth_3-1	hth_3-D	1.23573	1
hth_3-Z	hth_3-D	0.69536	0.8544
hth_3-Z1	hth_3-D	1.39581	1
hth_3-1	hth_3-D1	-0.165581	0.4865
hth_3-Z	hth_3-D1	-0.735182	0.9275
hth_3-Z1	hth_3-D1	0.04151	0.4835
hth_3-D	hth_3-D1	-1.66473	1
hth_3-1	hth_3-DZ	0.120454	0.487
hth_3-Z	hth_3-DZ	-0.372834	0.6626
hth_3-Z1	hth_3-DZ	0.294261	0.5667
hth_3-D	hth_3-DZ	-1.10378	0.9521
hth_3-D1	hth_3-DZ	0.30467	0.592
hth_3-1	hth_3-DZ1	0.345241	0.6392
hth_3-Z	hth_3-DZ1	-0.166668	0.5063
hth_3-Z1	hth_3-DZ1	0.519899	0.7048
hth_3-D	hth_3-DZ1	-0.911222	0.8496
hth_3-D1	hth_3-DZ1	0.57794	0.7902
hth_3-DZ	hth_3-DZ1	0.22024	0.5507
hth_3-1	hth_3-WT	0.305791	0.6262
hth_3-Z	hth_3-WT	-0.234579	0.5705
hth_3-Z1	hth_3-WT	0.490239	0.6249
hth_3-D	hth_3-WT	-1.0397	0.842
hth_3-D1	hth_3-WT	0.553242	0.7397
hth_3-DZ	hth_3-WT	0.17384	0.5249
hth_3-DZ1	hth_3-WT	-0.061332	0.4932
ChIPCRM2000-1	ChIPCRM2000-Z1	1.72829	0.0557
ChIPCRM2000-1	ChIPCRM2000-D	4.84323	0	*
ChIPCRM2000-Z1	ChIPCRM2000-D	3.39699	0.0015	*
ChIPCRM2000-1	ChIPCRM2000-D1	5.03899	0	*
ChIPCRM2000-Z1	ChIPCRM2000-D1	3.24641	0.0021	*
ChIPCRM2000-D	ChIPCRM2000-D1	-0.746308	0.2292
ChIPCRM2000-1	ChIPCRM2000-DZ1	8.02827	0	*
ChIPCRM2000-Z1	ChIPCRM2000-DZ1	6.17764	0	*
ChIPCRM2000-D	ChIPCRM2000-DZ1	1.64703	0.0605
ChIPCRM2000-D1	ChIPCRM2000-DZ1	2.93122	0.0045	*
ChIPCRM2000-1	ChIPCRM2000-WT	2.48548	0.0118	*
ChIPCRM2000-Z1	ChIPCRM2000-WT	0.781853	0.2343
ChIPCRM2000-D	ChIPCRM2000-WT	-2.70361	0.0074	*
ChIPCRM2000-D1	ChIPCRM2000-WT	-2.3932	0.0135	*
ChIPCRM2000-DZ1	ChIPCRM2000-WT	-5.25999	0	*
ChIPCRM2497-1	ChIPCRM2497-D	-1.39859	0.1443
ChIPCRM2497-1	ChIPCRM2497-DS	-2.22168	0.0427	*
ChIPCRM2497-D	ChIPCRM2497-DS	-1.35038	0.1452
ChIPCRM2497-1	ChIPCRM2497-DS1	-0.716686	0.2935
ChIPCRM2497-D	ChIPCRM2497-DS1	0.659003	0.2826
ChIPCRM2497-DS	ChIPCRM2497-DS1	1.72503	0.0918
ChIPCRM2497-1	ChIPCRM2497-S	-1.9784	0.0589
ChIPCRM2497-D	ChIPCRM2497-S	-0.710116	0.2795
ChIPCRM2497-DS	ChIPCRM2497-S	0.901268	0.2425
ChIPCRM2497-DS1	ChIPCRM2497-S	-1.28182	0.152
ChIPCRM2497-1	ChIPCRM2497-S1	-0.137204	0.4456
ChIPCRM2497-D	ChIPCRM2497-S1	1.4455	0.1444
ChIPCRM2497-DS	ChIPCRM2497-S1	2.26407	0.0448	*
ChIPCRM2497-DS1	ChIPCRM2497-S1	0.657157	0.2691
ChIPCRM2497-S	ChIPCRM2497-S1	2.11305	0.0485	*
ChIPCRM2497-1	ChIPCRM2497-WT	-3.8406	0.0011	*
ChIPCRM2497-D	ChIPCRM2497-WT	-3.03615	0.0079	*
ChIPCRM2497-DS	ChIPCRM2497-WT	-0.914157	0.2539
ChIPCRM2497-DS1	ChIPCRM2497-WT	-3.33166	0.0042	*
ChIPCRM2497-S	ChIPCRM2497-WT	-2.45635	0.0329	*
ChIPCRM2497-S1	ChIPCRM2497-WT	-4.11496	0.0008	*
ChIPCRM2613-1	ChIPCRM2613-Z	-3.72395	0.0012	*
ChIPCRM2613-1	ChIPCRM2613-Z1	-2.3146	0.0242	*
ChIPCRM2613-Z	ChIPCRM2613-Z1	0.899428	0.2782
ChIPCRM2613-1	ChIPCRM2613-D	-0.447219	0.3826
ChIPCRM2613-Z	ChIPCRM2613-D	3.4743	0.0021	*
ChIPCRM2613-Z1	ChIPCRM2613-D	2.00987	0.0455	*
ChIPCRM2613-1	ChIPCRM2613-D1	0.692322	0.322
ChIPCRM2613-Z	ChIPCRM2613-D1	4.48235	0.0002	*
ChIPCRM2613-Z1	ChIPCRM2613-D1	2.95557	0.0061	*
ChIPCRM2613-D	ChIPCRM2613-D1	1.17699	0.1959
ChIPCRM2613-1	ChIPCRM2613-DZ	0.05073	0.4798
ChIPCRM2613-Z	ChIPCRM2613-DZ	2.99785	0.0062	*
ChIPCRM2613-Z1	ChIPCRM2613-DZ	1.98466	0.0441	*
ChIPCRM2613-D	ChIPCRM2613-DZ	0.411084	0.3769
ChIPCRM2613-D1	ChIPCRM2613-DZ	-0.514549	0.3757
ChIPCRM2613-1	ChIPCRM2613-WT	-3.16563	0.0045	*
ChIPCRM2613-Z	ChIPCRM2613-WT	0.713802	0.3341
ChIPCRM2613-Z1	ChIPCRM2613-WT	-0.337033	0.3869
ChIPCRM2613-D	ChIPCRM2613-WT	-2.8771	0.0067	*
ChIPCRM2613-D1	ChIPCRM2613-WT	-3.93967	0.0009	*
ChIPCRM2613-DZ	ChIPCRM2613-WT	-2.53782	0.0151	*
ChIPCRM2847-1	ChIPCRM2847-D	1.9425	0.0444	*
ChIPCRM2847-1	ChIPCRM2847-D1	1.59699	0.0794
ChIPCRM2847-D	ChIPCRM2847-D1	-0.394353	0.3644
ChIPCRM2847-1	ChIPCRM2847-DS	-5.20479	0	*
ChIPCRM2847-D	ChIPCRM2847-DS	-7.60094	0	*
ChIPCRM2847-D1	ChIPCRM2847-DS	-7.31147	0	*
ChIPCRM2847-1	ChIPCRM2847-DS1	-2.79715	0.0054	*
ChIPCRM2847-D	ChIPCRM2847-DS1	-4.54654	0	*
ChIPCRM2847-D1	ChIPCRM2847-DS1	-4.27605	0	*
ChIPCRM2847-DS	ChIPCRM2847-DS1	1.48976	0.0915
ChIPCRM2847-1	ChIPCRM2847-S1	-5.73929	0	*
ChIPCRM2847-D	ChIPCRM2847-S1	-8.21218	0	*
ChIPCRM2847-D1	ChIPCRM2847-S1	-7.92806	0	*
ChIPCRM2847-DS	ChIPCRM2847-S1	-0.49307	0.3443
ChIPCRM2847-DS1	ChIPCRM2847-S1	-1.89562	0.0457	*
ChIPCRM2847-1	ChIPCRM2847-WT	-4.5231	0	*
ChIPCRM2847-D	ChIPCRM2847-WT	-6.5706	0	*
ChIPCRM2847-D1	ChIPCRM2847-WT	-6.29482	0	*
ChIPCRM2847-DS	ChIPCRM2847-WT	0.144777	0.4426
ChIPCRM2847-DS1	ChIPCRM2847-WT	-1.25405	0.1314
ChIPCRM2847-S1	ChIPCRM2847-WT	0.582112	0.3277
CBP2862-Z	CBP2862-D	8.75421	0	*
CBP2862-Z	CBP2862-DZ	1.50714	0.0856
CBP2862-D	CBP2862-DZ	-6.59066	0	*
CBP2862-Z	CBP2862-DS	2.64925	0.0072	*
CBP2862-D	CBP2862-DS	-5.7641	0	*
CBP2862-DZ	CBP2862-DS	1.00577	0.1773
CBP2862-Z	CBP2862-DSZ	9.18062	0	*
CBP2862-D	CBP2862-DSZ	0.548561	0.303
CBP2862-DZ	CBP2862-DSZ	7.02151	0	*
CBP2862-DS	CBP2862-DSZ	6.21856	0	*
CBP2862-Z	CBP2862-S	-3.57009	0.0005	*
CBP2862-D	CBP2862-S	-12.0381	0	*
CBP2862-DZ	CBP2862-S	-4.77333	0	*
CBP2862-DS	CBP2862-S	-6.00258	0	*
CBP2862-DSZ	CBP2862-S	-12.4106	0	*
CBP2862-Z	CBP2862-SZ	1.35929	0.1076
CBP2862-D	CBP2862-SZ	-7.03798	0	*
CBP2862-DZ	CBP2862-SZ	-0.190247	0.4247
CBP2862-DS	CBP2862-SZ	-1.23799	0.1273
CBP2862-DSZ	CBP2862-SZ	-7.47518	0	*
CBP2862-S	CBP2862-SZ	4.74597	0	*
CBP2862-Z	CBP2862-WT	-1.57378	0.0789
CBP2862-D	CBP2862-WT	-7.26065	0	*
CBP2862-DZ	CBP2862-WT	-2.53723	0.0092	*
CBP2862-DS	CBP2862-WT	-3.29843	0.0011	*
CBP2862-DSZ	CBP2862-WT	-7.57933	0	*
CBP2862-S	CBP2862-WT	0.78791	0.2328
CBP2862-SZ	CBP2862-WT	-2.44413	0.0112	*
ChIPCRM3407-Z	ChIPCRM3407-DZ	5.33114	0	*
ChIPCRM3407-Z	ChIPCRM3407-DS	2.23759	0.0223	*
ChIPCRM3407-DZ	ChIPCRM3407-DS	-2.82944	0.0075	*
ChIPCRM3407-Z	ChIPCRM3407-DSZ	2.93752	0.0062	*
ChIPCRM3407-DZ	ChIPCRM3407-DSZ	-0.457675	0.3403
ChIPCRM3407-DS	ChIPCRM3407-DSZ	1.35531	0.1249
ChIPCRM3407-Z	ChIPCRM3407-S	0.604871	0.3021
ChIPCRM3407-DZ	ChIPCRM3407-S	-5.29785	0	*
ChIPCRM3407-DS	ChIPCRM3407-S	-1.84628	0.0509
ChIPCRM3407-DSZ	ChIPCRM3407-S	-2.66034	0.0087	*
ChIPCRM3407-Z	ChIPCRM3407-SZ	6.04674	0	*
ChIPCRM3407-DZ	ChIPCRM3407-SZ	0.826306	0.2396
ChIPCRM3407-DS	ChIPCRM3407-SZ	3.54504	0.0011	*
ChIPCRM3407-DSZ	ChIPCRM3407-SZ	0.934743	0.2176
ChIPCRM3407-S	ChIPCRM3407-SZ	6.10212	0	*
ChIPCRM3407-Z	ChIPCRM3407-WT	2.69515	0.0087	*
ChIPCRM3407-DZ	ChIPCRM3407-WT	-2.82065	0.0068	*
ChIPCRM3407-DS	ChIPCRM3407-WT	0.272332	0.393
ChIPCRM3407-DSZ	ChIPCRM3407-WT	-1.22329	0.1471
ChIPCRM3407-S	ChIPCRM3407-WT	2.33811	0.0188	*
ChIPCRM3407-SZ	ChIPCRM3407-WT	-3.61275	0.001	*
ChIPCRM5405-Z	ChIPCRM5405-D	0.042613	0.4831
ChIPCRM5405-Z	ChIPCRM5405-DZ	1.11306	0.4704
ChIPCRM5405-D	ChIPCRM5405-DZ	1.31002	1
ChIPCRM5405-Z	ChIPCRM5405-DS	0.167175	0.5521
ChIPCRM5405-D	ChIPCRM5405-DS	0.148258	0.5372
ChIPCRM5405-DZ	ChIPCRM5405-DS	-1.14665	0.7133
ChIPCRM5405-Z	ChIPCRM5405-DSZ	0.905798	0.4679
ChIPCRM5405-D	ChIPCRM5405-DSZ	1.05922	0.4095
ChIPCRM5405-DZ	ChIPCRM5405-DSZ	-0.300256	0.5353
ChIPCRM5405-DS	ChIPCRM5405-DSZ	0.894033	0.4361
ChIPCRM5405-Z	ChIPCRM5405-S	0.390921	0.5739
ChIPCRM5405-D	ChIPCRM5405-S	0.402096	0.6025
ChIPCRM5405-DZ	ChIPCRM5405-S	-0.637759	0.5253
ChIPCRM5405-DS	ChIPCRM5405-S	0.277533	0.5214
ChIPCRM5405-DSZ	ChIPCRM5405-S	-0.427019	0.6257
ChIPCRM5405-Z	ChIPCRM5405-SZ	1.11983	0.5319
ChIPCRM5405-D	ChIPCRM5405-SZ	1.274	0.7215
ChIPCRM5405-DZ	ChIPCRM5405-SZ	0.124791	0.5256
ChIPCRM5405-DS	ChIPCRM5405-SZ	1.12931	0.6112
ChIPCRM5405-DSZ	ChIPCRM5405-SZ	0.383562	0.5462
ChIPCRM5405-S	ChIPCRM5405-SZ	0.682764	0.5348
ChIPCRM5405-Z	ChIPCRM5405-WT	0.080364	0.5041
ChIPCRM5405-D	ChIPCRM5405-WT	0.043649	0.5005
ChIPCRM5405-DZ	ChIPCRM5405-WT	-1.35584	1
ChIPCRM5405-DS	ChIPCRM5405-WT	-0.113252	0.5097
ChIPCRM5405-DSZ	ChIPCRM5405-WT	-1.08821	0.4349
ChIPCRM5405-S	ChIPCRM5405-WT	-0.382179	0.5182
ChIPCRM5405-SZ	ChIPCRM5405-WT	-1.30196	0.9168
ChIPCRM5432-1	ChIPCRM5432-Z	-4.00612	0.0002	*
ChIPCRM5432-1	ChIPCRM5432-Z1	-3.57776	0.0006	*
ChIPCRM5432-Z	ChIPCRM5432-Z1	0.810724	0.2257
ChIPCRM5432-1	ChIPCRM5432-D	-1.94189	0.0402	*
ChIPCRM5432-Z	ChIPCRM5432-D	2.39586	0.0141	*
ChIPCRM5432-Z1	ChIPCRM5432-D	1.77761	0.0547
ChIPCRM5432-1	ChIPCRM5432-D1	4.15937	0.0001	*
ChIPCRM5432-Z	ChIPCRM5432-D1	8.54786	0	*
ChIPCRM5432-Z1	ChIPCRM5432-D1	8.65038	0	*
ChIPCRM5432-D	ChIPCRM5432-D1	6.74829	0	*
ChIPCRM5432-1	ChIPCRM5432-DZ	-1.08111	0.1716
ChIPCRM5432-Z	ChIPCRM5432-DZ	3.25664	0.0016	*
ChIPCRM5432-Z1	ChIPCRM5432-DZ	2.73725	0.0063	*
ChIPCRM5432-D	ChIPCRM5432-DZ	0.946213	0.2018
ChIPCRM5432-D1	ChIPCRM5432-DZ	-5.78866	0	*
ChIPCRM5432-1	ChIPCRM5432-DZ1	-1.09433	0.1757
ChIPCRM5432-Z	ChIPCRM5432-DZ1	3.18839	0.0018	*
ChIPCRM5432-Z1	ChIPCRM5432-DZ1	2.66435	0.0073	*
ChIPCRM5432-D	ChIPCRM5432-DZ1	0.902232	0.2065
ChIPCRM5432-D1	ChIPCRM5432-DZ1	-5.72775	0	*
ChIPCRM5432-DZ	ChIPCRM5432-DZ1	-0.029533	0.4882
ChIPCRM5432-1	ChIPCRM5432-WT	-4.53898	0	*
ChIPCRM5432-Z	ChIPCRM5432-WT	-0.381627	0.3647
ChIPCRM5432-Z1	ChIPCRM5432-WT	-1.26918	0.1379
ChIPCRM5432-D	ChIPCRM5432-WT	-2.91894	0.0039	*
ChIPCRM5432-D1	ChIPCRM5432-WT	-9.36087	0	*
ChIPCRM5432-DZ	ChIPCRM5432-WT	-3.8182	0.0003	*
ChIPCRM5432-DZ1	ChIPCRM5432-WT	-3.73732	0.0004	*
ChIPCRM5792-1	ChIPCRM5792-Z	-1.99258	0.0527
ChIPCRM5792-1	ChIPCRM5792-Z1	1.22487	0.1678
ChIPCRM5792-Z	ChIPCRM5792-Z1	3.34504	0.003	*
ChIPCRM5792-1	ChIPCRM5792-D1	0.8456	0.2307
ChIPCRM5792-Z	ChIPCRM5792-D1	3.05029	0.0056	*
ChIPCRM5792-Z1	ChIPCRM5792-D1	-0.452658	0.3492
ChIPCRM5792-1	ChIPCRM5792-DZ	2.02049	0.0577
ChIPCRM5792-Z	ChIPCRM5792-DZ	3.90746	0.0007	*
ChIPCRM5792-Z1	ChIPCRM5792-DZ	0.965405	0.2105
ChIPCRM5792-D1	ChIPCRM5792-DZ	1.39371	0.1389
ChIPCRM5792-1	ChIPCRM5792-DZ1	2.19333	0.0461	*
ChIPCRM5792-Z	ChIPCRM5792-DZ1	4.08456	0.0007	*
ChIPCRM5792-Z1	ChIPCRM5792-DZ1	1.1444	0.1741
ChIPCRM5792-D1	ChIPCRM5792-DZ1	1.57905	0.1103
ChIPCRM5792-DZ	ChIPCRM5792-DZ1	0.161669	0.436
ChIPCRM5857-1	ChIPCRM5857-D	1.19565	0.3526
ChIPCRM5857-1	ChIPCRM5857-D1	-0.445052	0.6163
ChIPCRM5857-D	ChIPCRM5857-D1	-2.03639	0.1119
ChIPCRM5857-1	ChIPCRM5857-DS1	-0.383621	0.5852
ChIPCRM5857-D	ChIPCRM5857-DS1	-1.77757	0.1481
ChIPCRM5857-D1	ChIPCRM5857-DS1	0.033622	0.4866
ChIPCRM5857-1	ChIPCRM5857-S	-0.717995	0.5934
ChIPCRM5857-D	ChIPCRM5857-S	-2.32277	0.1689
ChIPCRM5857-D1	ChIPCRM5857-S	-0.341896	0.5499
ChIPCRM5857-DS1	ChIPCRM5857-S	-0.340429	0.5007
ChIPCRM5857-1	ChIPCRM5857-WT	-0.567824	0.6124
ChIPCRM5857-D	ChIPCRM5857-WT	-2.19066	0.1168
ChIPCRM5857-D1	ChIPCRM5857-WT	-0.150365	0.4719
ChIPCRM5857-DS1	ChIPCRM5857-WT	-0.168113	0.5001
ChIPCRM5857-S	ChIPCRM5857-WT	0.19602	0.5282
CG7759_33-Z	CG7759_33-D	2.28428	0.0179	*
CG7759_33-Z	CG7759_33-DZ	7.90484	0	*
CG7759_33-D	CG7759_33-DZ	6.39388	0	*
CG7759_33-Z	CG7759_33-DS	0.949748	0.1929
CG7759_33-D	CG7759_33-DS	-1.3464	0.1056
CG7759_33-DZ	CG7759_33-DS	-7.27452	0	*
CG7759_33-Z	CG7759_33-DSZ	-2.93875	0.0035	*
CG7759_33-D	CG7759_33-DSZ	-5.09363	0	*
CG7759_33-DZ	CG7759_33-DSZ	-9.83291	0	*
CG7759_33-DS	CG7759_33-DSZ	-3.84845	0.0003	*
CG7759_33-Z	CG7759_33-S	-0.696845	0.2625
CG7759_33-D	CG7759_33-S	-3.1926	0.0017	*
CG7759_33-DZ	CG7759_33-S	-9.16631	0	*
CG7759_33-DS	CG7759_33-S	-1.72696	0.0581
CG7759_33-DSZ	CG7759_33-S	2.43839	0.0128	*
CG7759_33-Z	CG7759_33-SZ	0.610204	0.2816
CG7759_33-D	CG7759_33-SZ	-1.90874	0.0413	*
CG7759_33-DZ	CG7759_33-SZ	-8.35796	0	*
CG7759_33-DS	CG7759_33-SZ	-0.42075	0.3374
CG7759_33-DSZ	CG7759_33-SZ	3.68393	0.0004	*
CG7759_33-S	CG7759_33-SZ	1.42545	0.0999
CG7759_33-Z	CG7759_33-WT	3.61591	0.0005	*
CG7759_33-D	CG7759_33-WT	1.36377	0.1068
CG7759_33-DZ	CG7759_33-WT	-5.63407	0	*
CG7759_33-DS	CG7759_33-WT	2.69923	0.0067	*
CG7759_33-DSZ	CG7759_33-WT	6.30658	0	*
CG7759_33-S	CG7759_33-WT	4.69335	0	*
CG7759_33-SZ	CG7759_33-WT	3.4547	0.0008	*
